# Supplementary material for: Integrated transcriptomic and metabolomic analysis of flavonoid biosynthesis in cigar tobacco leaves under variable nitrogen regimes
Source: Front Plant Sci. 2025 Jun 23;16:1589215. doi: 10.3389/fpls.2025.1589215 (PMC12235917; doi:10.3389/fpls.2025.1589215)
Supplement: Supplementary file 1 [file Table1.xlsx]

## Sheet: S1
Table S1 Primers for qPCR.
Gene name	Gene ID	Primer	Primer sequence(5’----3’)	Pearson’s correlation coefficient
bHLH14	gene-LOC107809086	gene-LOC107809086-F	CTGCTGCTGCTCCTGCTGATG	0.708**
		gene-LOC107809086-R	ATACCGAACGCTTGCCCTTGAC
MYB7	gene-LOC107812106	gene-LOC107812106-F	GCTCATGGCGAAGGGTGTTGG	0.613*
		gene-LOC107812106-R	TCCATCGGAGACGGCAACTTTTG
MYB8	gene-LOC107819472	gene-LOC107819472-F	ATCCAACCACGATTCACTGATACATC	0.462
		gene-LOC107819472-R	ATGATGGAGTTTGAAGGAAGCTGATG
MYB9	gene-LOC107826043	gene-LOC107826043-F	TGGGAAGAGCACCTTGTTGTGAG	0.741**
		gene-LOC107826043-R	CTCCAAGAGCCTTCGCCGTTAG
MYB10	gene-LOC107827213	gene-LOC107827213-F	ACACCGTGCTGGATTGAAGAGAAC	0.24
		gene-LOC107827213-R	ACGTCCGGTTTCAGGTAATTCAGC
MYB_related1	gene-LOC107769242	gene-LOC107769242-F	TCTGTCAAAACCCGTTCGATCCG	0.838***
		gene-LOC107769242-R	CAAGAAGGACGGAAAGGGGAAGC
MYB_related7	gene-LOC107795737	gene-LOC107795737-F	TCTTGGTCCCCTCATTTCTCTTCC	0.38
		gene-LOC107795737-R	TGGCATCTTTGCATTTTCTCTGTG
CCoAOMT1	gene-LOC107797097	gene-LOC107797097-F	TCGAGGATCTTACGCGGGTGTC	0.809***
		gene-LOC107797097-R	TGCTTAGCAGTCACCTCCCTGAG
CCoAOMT2	gene-LOC107770611	gene-LOC107770611-F	TGACAACATCAGCGGATGAAGGG	0.299
		gene-LOC107770611-R	GGGCAGTAGCAAGGAGGGAGTAG
FLS2	gene-LOC107814657	gene-LOC107814657-F	TGAAGCTCAGAGTGCAACAACCC	0.361
		gene-LOC107814657-R	GACGCTGGCTGCTCGTTCTC
CHS2	gene-LOC107826422	gene-LOC107826422-F	GGCTCCATCTCTTGATGCTAGGC	0.699**
		gene-LOC107826422-R	GGGCTGGCCCCATTCTTTGATG
Reference gene	-	Actin	GATTCCGGTGCCCAGAAGT	-
		Actin	CCAGCAGCTTCCATTCCAA

## Sheet: S2
Table S2 Agronomic Traits
Treatment	plant height (cm)	stem circumference(cm)	pitch(cm)	leaf number
N0	58.44±8.20b	6.17±0.12b	4.30±0.12b	10.00±0.20b
N1	128.22±14.45a	9.61±0.18a	5.13±0.65a	16.33±1.33a
N2	135.11±12.92a	9.56±0.21a	5.34±0.81a	16.56±0.89a
N3	137.11±12.21a	9.56±0.25a	5.31±0.77a	16.61±0.71a
N4	134.22±13.22a	9.78±0.31a	5.11±0.85a	16.78±1.58a
Note: Values labeled with different letters in the same column indicate significant differences at p<0.05.

## Sheet: S3
Table S3 Transcriptome sequencing data of all samples.
Sample	Raw reads	Raw bases	Clean reads	Clean bases	Error rate(%)	Q20(%)	Q30(%)	GC content(%)
N0_1	79539554	12010472654	78570156	11587324787	0.0249	97.55	95.56	43.27
N0_2	79147052	11951204852	78328218	11650105873	0.0249	97.53	95.52	43.11
N0_3	80461874	12149742974	79599370	11767488559	0.0251	97.47	95.41	43.09
N1_1	72593406	10961604306	71895560	10731009146	0.0251	97.43	95.4	42.85
N1_2	71468332	10791718132	70806224	10490082097	0.0251	97.46	95.4	43.02
N1_3	68678358	10370432058	68021938	10114324294	0.0252	97.42	95.29	43.05
N2_1	73458984	11092306584	72723424	10831773273	0.0255	97.26	95.08	42.94
N2_2	73580776	11110697176	72691366	10803026433	0.0263	96.82	94.42	42.96
N2_3	78879492	11910803292	77979308	11633754272	0.0259	96.98	94.76	42.85
N3_1	75348866	11377678766	74573986	11117411260	0.0256	97.16	94.98	42.81
N3_2	72944928	11014684128	71981476	10712335742	0.0262	96.9	94.53	42.82
N3_3	72946182	11014873482	71886862	10703951394	0.0267	96.67	94.15	42.94
N4_1	73134010	11043235510	71970902	10653515341	0.0266	96.73	94.27	43.02
N4_2	74700334	11279750434	73902402	10966256058	0.0251	97.4	95.37	42.96
N4_3	73515802	11100886102	72539076	10763697743	0.0262	96.91	94.53	42.9

## Sheet: S4
Table S4 Transcriptome data and reference genome alignment results
Sample	Total reads	Total mapped	Multiple mapped	Uniquely mapped
N0_1	78570156	74917174(95.35%)	2583227(3.29%)	72333947(92.06%)
N0_2	78328218	74706197(95.38%)	2363527(3.02%)	72342670(92.36%)
N0_3	79599370	75534877(94.89%)	2578337(3.24%)	72956540(91.65%)
N1_1	71895560	68299776(95.0%)	2084875(2.9%)	66214901(92.1%)
N1_2	70806224	67600750(95.47%)	2123968(3.0%)	65476782(92.47%)
N1_3	68021938	63284777(93.04%)	1988032(2.92%)	61296745(90.11%)
N2_1	72723424	69180387(95.13%)	2084416(2.87%)	67095971(92.26%)
N2_2	72691366	68859856(94.73%)	2085804(2.87%)	66774052(91.86%)
N2_3	77979308	74041476(94.95%)	2133679(2.74%)	71907797(92.21%)
N3_1	74573986	70794246(94.93%)	2110112(2.83%)	68684134(92.1%)
N3_2	71981476	68310169(94.9%)	1984020(2.76%)	66326149(92.14%)
N3_3	71886862	68206255(94.88%)	1983140(2.76%)	66223115(92.12%)
N4_1	71970902	68160975(94.71%)	2082253(2.89%)	66078722(91.81%)
N4_2	73902402	70353365(95.2%)	2239617(3.03%)	68113748(92.17%)
N4_3	72539076	68767288(94.8%)	2100547(2.9%)	66666741(91.9%)

## Sheet: S5
Table S5 Differences in Flavonoids in Cigar Tobacco Leaves under Different Nitrogen Applications
ID	Metabolite	Metab ID	level	Class Ⅰ	Class Ⅱ	CCT	Plant compound	KEGG Pathway ID	KEGG Pathway Description	Formula	KEGG Compound ID	Mode	KEGG Pathway First Category	KEGG Pathway Second Category	HMDB Superclass	HMDB Class
pos_5705	Cyanidin 3-rutinoside	metab_6143	B(ii)	Flavonoids	Anthocyanins	C18	Secondary metabolite	map00942	Anthocyanin biosynthesis	C27H31O15+	C08620	pos	Metabolism	Biosynthesis of other secondary metabolites	Phenylpropanoids and polyketides	Flavonoids
pos_7595	(2S,3R,4R)-3,4,4'-Trihydroxyflavan	metab_8230	B(ii)	Flavonoids	Anthocyanins	C18	Secondary metabolite	-	-	C15H14O4	-	pos	-	-	Phenylpropanoids and polyketides	Flavonoids
neg_11832	Leucocyanidin	metab_12949	B(ii)	Flavonoids	Flavanol	C18	Secondary metabolite	map01100;map00941;map01110	Metabolic pathways;Flavonoid biosynthesis;Biosynthesis of secondary metabolites	C15H14O7	C05906	neg	Metabolism;Metabolism;Metabolism	Global and overview maps;Biosynthesis of other secondary metabolites;Global and overview maps	Phenylpropanoids and polyketides	Flavonoids
neg_5095	Naringenin	metab_18832	B(i)	Flavonoids	Flavanone	C18	Secondary metabolite	map00943;map01100;map00941;map01110	Isoflavonoid biosynthesis;Metabolic pathways;Flavonoid biosynthesis;Biosynthesis of secondary metabolites	C15H12O5	C00509	neg	Metabolism;Metabolism;Metabolism;Metabolism	Biosynthesis of other secondary metabolites;Global and overview maps;Biosynthesis of other secondary metabolites;Global and overview maps	Phenylpropanoids and polyketides	Flavonoids
neg_5766	Pinocembrin	metab_19576	B(i)	Flavonoids	Flavanone	C18	Secondary metabolite	map00941	Flavonoid biosynthesis	C15H12O4	C09827	neg	Metabolism	Biosynthesis of other secondary metabolites	Phenylpropanoids and polyketides	Flavonoids
pos_3360	Tricetin	metab_3547	B(ii)	Flavonoids	Flavones	C18	Secondary metabolite	map00941	Flavonoid biosynthesis	C15H10O7	C10192	pos	Metabolism	Biosynthesis of other secondary metabolites	Phenylpropanoids and polyketides	Flavonoids
pos_400	Dimethylstrobochrysin	metab_4255	B(ii)	Flavonoids	Flavones	C18	Secondary metabolite	-	-	C18H16O4	-	pos	-	-	Phenylpropanoids and polyketides	Flavonoids
neg_8639	Quercetin 3,7-Dimethyl Ether	metab_22753	B(i)	Flavonoids	Flavones	C18	Secondary metabolite	map01110;map00944	Biosynthesis of secondary metabolites;Flavone and flavonol biosynthesis	C17H14O7	C01265	neg	Metabolism;Metabolism	Global and overview maps;Biosynthesis of other secondary metabolites	Phenylpropanoids and polyketides	Flavonoids
neg_8734	Isokaempferide	metab_22859	B(i)	Flavonoids	Flavones	C18	Secondary metabolite	-	-	C16H12O6	C05902	neg	-	-	Phenylpropanoids and polyketides	Flavonoids
neg_9314	3-O-Methylquercetin	metab_24258	B(i)	Flavonoids	Flavones	C18	Secondary metabolite	map01110;map00944	Biosynthesis of secondary metabolites;Flavone and flavonol biosynthesis	C16H12O7	C04443	neg	Metabolism;Metabolism	Global and overview maps;Biosynthesis of other secondary metabolites	Phenylpropanoids and polyketides	Flavonoids
pos_1214	Poncirin	metab_1172	B(ii)	Flavonoids	Flavonoid glycosides	C18	Secondary metabolite	-	-	C28H34O14	C09830	pos	-	-	Phenylpropanoids and polyketides	Flavonoids
pos_1276	Kaempferol 3-O-glucosyl-rhamnosyl-glucoside	metab_1240	B(ii)	Flavonoids	Flavonoid glycosides	C18	Secondary metabolite	-	-	C33H40O20	-	pos	-	-	Phenylpropanoids and polyketides	Flavonoids
pos_1462	Multinoside A	metab_1446	B(ii)	Flavonoids	Flavonoid glycosides	C18	Secondary metabolite	-	-	C27H30O16	C17563	pos	-	-	Phenylpropanoids and polyketides	Flavonoids
pos_1540	Scolymoside	metab_1533	B(ii)	Flavonoids	Flavonoid glycosides	C18	Secondary metabolite	map00944	Flavone and flavonol biosynthesis	C27H30O15	C12630	pos	Metabolism	Biosynthesis of other secondary metabolites	Phenylpropanoids and polyketides	Tannins
pos_3004	Isorhamnetin-3-O-Rutinoside	metab_3157	B(i)	Flavonoids	Flavonoid glycosides	C18	Secondary metabolite	-	-	C28H32O16	-	pos	-	-	-	-
pos_4017	Isoquercitrin	metab_4274	B(i)	Flavonoids	Flavonoid glycosides	C18	Secondary metabolite	map01100;map01110;map00944	Metabolic pathways;Biosynthesis of secondary metabolites;Flavone and flavonol biosynthesis	C21H20O12	C05623	pos	Metabolism;Metabolism;Metabolism	Global and overview maps;Global and overview maps;Biosynthesis of other secondary metabolites	Phenylpropanoids and polyketides	Flavonoids
pos_876	Isowertin 2''-rhamnoside	metab_9520	B(ii)	Flavonoids	Flavonoid glycosides	C18	Secondary metabolite	map00944	Flavone and flavonol biosynthesis	C28H32O14	C12629	pos	Metabolism	Biosynthesis of other secondary metabolites	Phenylpropanoids and polyketides	Flavonoids
pos_8813	Kaempferol-3-O-Glucoside	metab_9580	B(i)	Flavonoids	Flavonoid glycosides	C18	Secondary metabolite	map01110;map00944	Biosynthesis of secondary metabolites;Flavone and flavonol biosynthesis	C21H20O11	C12249	pos	Metabolism;Metabolism	Global and overview maps;Biosynthesis of other secondary metabolites	Phenylpropanoids and polyketides	Flavonoids
pos_9454	Phlorizine	metab_10288	B(ii)	Flavonoids	Flavonoid glycosides	C18	Secondary metabolite	map00941;map01110	Flavonoid biosynthesis;Biosynthesis of secondary metabolites	C21H24O10	C01604	pos	Metabolism;Metabolism	Biosynthesis of other secondary metabolites;Global and overview maps	Phenylpropanoids and polyketides	Flavonoids
neg_10033	Natsudaidain 3-(4-O-3-hydroxy-3-methylglutaroylglucoside)	metab_10962	B(ii)	Flavonoids	Flavonoid glycosides	C18	Secondary metabolite	-	-	C33H40O18	-	neg	-	-	Organic oxygen compounds	Organooxygen compounds
neg_10383	Isorhamnetin 3-O-Galactoside	metab_11348	B(i)	Flavonoids	Flavonoid glycosides	C18	Secondary metabolite	-	-	C22H22O12	-	neg	-	-	-	-
neg_10570	Ranupenin 3-rutinoside	metab_11553	B(ii)	Flavonoids	Flavonoid glycosides	C18	Secondary metabolite	-	-	C28H32O17	-	neg	-	-	Phenylpropanoids and polyketides	Flavonoids
neg_10726	Quercetin 3-galactoside	metab_11724	B(ii)	Flavonoids	Flavonoid glycosides	C18	Secondary metabolite	-	-	C21H20O12	C10073	neg	-	-	Phenylpropanoids and polyketides	Flavonoids
neg_10864	Rutin	metab_11877	B(ii)	Flavonoids	Flavonoid glycosides	C18	Secondary metabolite	map01100;map01110;map00944	Metabolic pathways;Biosynthesis of secondary metabolites;Flavone and flavonol biosynthesis	C27H30O16	C05625	neg	Metabolism;Metabolism;Metabolism	Global and overview maps;Global and overview maps;Biosynthesis of other secondary metabolites	Phenylpropanoids and polyketides	Flavonoids
neg_2161	Kaempferol-3-O-rutinoside	metab_15601	B(i)	Flavonoids	Flavonoid glycosides	C18	Secondary metabolite	map01110;map00944	Biosynthesis of secondary metabolites;Flavone and flavonol biosynthesis	C27H30O15	C21833	neg	Metabolism;Metabolism	Global and overview maps;Biosynthesis of other secondary metabolites	Phenylpropanoids and polyketides	Flavonoids
neg_2452	Kaempferol 3-sophorotrioside	metab_15924	B(ii)	Flavonoids	Flavonoid glycosides	C18	Secondary metabolite	map01110;map00944	Biosynthesis of secondary metabolites;Flavone and flavonol biosynthesis	C33H40O21	C12635	neg	Metabolism;Metabolism	Global and overview maps;Biosynthesis of other secondary metabolites	Phenylpropanoids and polyketides	Flavonoids
neg_4371	Troxerutin	metab_18033	B(ii)	Flavonoids	Flavonoid glycosides	C18	Secondary metabolite	map01100;map01110;map00944	Metabolic pathways;Biosynthesis of secondary metabolites;Flavone and flavonol biosynthesis	C33H42O19	C05625	neg	Metabolism;Metabolism;Metabolism	Global and overview maps;Global and overview maps;Biosynthesis of other secondary metabolites	Phenylpropanoids and polyketides	Flavonoids
neg_758	Kaempferol 3-[glucosyl-(1->3)-rhamnosyl-(1->6)-galactoside]	metab_21579	B(ii)	Flavonoids	Flavonoid glycosides	C18	Secondary metabolite	-	-	C33H40O20	-	neg	-	-	Phenylpropanoids and polyketides	Flavonoids
neg_900	Quercetin 3,4'-Diglucoside	metab_23153	B(i)	Flavonoids	Flavonoid glycosides	C18	Secondary metabolite	-	-	C27H30O17	-	neg	-	-	Phenylpropanoids and polyketides	Flavonoids
neg_3752	Lampranthin II	metab_24270	B(ii)	Flavonoids	Flavonoid glycosides	C18	Secondary metabolite	map01110;map00944	Biosynthesis of secondary metabolites;Flavone and flavonol biosynthesis	C27H30O16	C12634	neg	Metabolism;Metabolism	Global and overview maps;Biosynthesis of other secondary metabolites	Phenylpropanoids and polyketides	Flavonoids
pos_4091	Isorhamnetin	metab_4356	B(i)	Flavonoids	Flavonols	C18	Secondary metabolite	-	-	C16H12O7	C10084	pos	-	-	Phenylpropanoids and polyketides	Flavonoids
pos_9043	Quercetin	metab_9834	B(i)	Flavonoids	Flavonols	C18	Secondary metabolite	map01100;map00941;map01110;map00944	Metabolic pathways;Flavonoid biosynthesis;Biosynthesis of secondary metabolites;Flavone and flavonol biosynthesis	C15H10O7	C00389	pos	Metabolism;Metabolism;Metabolism;Metabolism	Global and overview maps;Biosynthesis of other secondary metabolites;Global and overview maps;Biosynthesis of other secondary metabolites	Phenylpropanoids and polyketides	Flavonoids
pos_8819	Kaempferol	metab_10909	B(i)	Flavonoids	Flavonols	C18	Secondary metabolite	map01100;map00941;map01110;map00944	Metabolic pathways;Flavonoid biosynthesis;Biosynthesis of secondary metabolites;Flavone and flavonol biosynthesis	C15H10O6	C05903	pos	Metabolism;Metabolism;Metabolism;Metabolism	Global and overview maps;Biosynthesis of other secondary metabolites;Global and overview maps;Biosynthesis of other secondary metabolites	Phenylpropanoids and polyketides	Flavonoids
pos_10027	Daidzin	metab_31	B(ii)	Flavonoids	Isoflavones	C18	Secondary metabolite	map00943	Isoflavonoid biosynthesis	C21H20O9	C10216	pos	Metabolism	Biosynthesis of other secondary metabolites	Phenylpropanoids and polyketides	Isoflavonoids
pos_8983	Vestitone 7-glucoside	metab_9767	B(ii)	Flavonoids	Isoflavones	C18	Secondary metabolite	-	-	C22H26O9	-	pos	-	-	Phenylpropanoids and polyketides	Isoflavonoids
neg_11112	Kanzonol I	metab_12154	B(ii)	Flavonoids	Isoflavones	C18	Secondary metabolite	-	-	C27H32O5	-	neg	-	-	Phenylpropanoids and polyketides	Isoflavonoids
neg_11485	Formononetin 7-(6''-methylmalonylglucoside)	metab_12563	B(ii)	Flavonoids	Isoflavones	C18	Secondary metabolite	-	-	C26H26O12	-	neg	-	-	Phenylpropanoids and polyketides	Isoflavonoids
neg_2654	Shoyuflavone B	metab_16147	B(ii)	Flavonoids	Isoflavones	C18	Secondary metabolite	-	-	C19H14O10	-	neg	-	-	Phenylpropanoids and polyketides	Isoflavonoids
neg_6474	Kanzonol M	metab_20357	B(ii)	Flavonoids	Isoflavones	C18	Secondary metabolite	-	-	C23H26O6	-	neg	-	-	Phenylpropanoids and polyketides	Isoflavonoids
neg_9935	Glyceollin II	metab_24187	B(ii)	Flavonoids	Isoflavones	C18	Secondary metabolite	map00943	Isoflavonoid biosynthesis	C20H18O5	C10422	neg	Metabolism	Biosynthesis of other secondary metabolites	Phenylpropanoids and polyketides	Isoflavonoids

## Sheet: S6
Table S6 10 KEGG pathways enriched in DEGs and DEMs from different comparison groups
Groups	Pathway ID	Pathway Description	Metabolite number	p value	Gene number	p value	meta -log10(p value)	gene -log10(p value)
N0 vs N1	map00590	Arachidonic acid metabolism	25	9.70051e-22	1	0.368423	21.0132	0.433653
	map00592	alpha-Linolenic acid metabolism	6	0.0001444	3	0.167878	3.84043	0.775006
	map00310	Lysine degradation	6	0.00202282	1	0.57675	2.69404	0.239012
	map00591	Linoleic acid metabolism	4	0.00618026	1	0.411122	2.20899	0.386029
	map00380	Tryptophan metabolism	7	0.00656427	1	0.753679	2.18281	0.122814
	map00350	Tyrosine metabolism	6	0.0177579	3	0.0987727	1.75061	1.00536
	map00330	Arginine and proline metabolism	5	0.0370487	1	0.779427	1.43123	0.108224
	map00904	Diterpenoid biosynthesis	7	0.115498	10	2.13031e-09	0.937427	8.67156
	map00860	Porphyrin metabolism	2	0.912807	4	0.0302892	0.0396211	1.51871
	map00909	Sesquiterpenoid and triterpenoid biosynthesis	1	0.913272	6	0.00108087	0.0393999	2.96623
N0 vs N2	map00940	Phenylpropanoid biosynthesis	2	0.401664	41	2.67631e-08	0.396137	7.57246
	map00330	Arginine and proline metabolism	5	0.0231487	15	3.83897e-05	1.63547	4.41579
	map00520	Amino sugar and nucleotide sugar metabolism	3	0.534259	23	0.000132347	0.272248	3.87829
	map00909	Sesquiterpenoid and triterpenoid biosynthesis	2	0.628697	11	0.000600955	0.201559	3.22116
	map00904	Diterpenoid biosynthesis	5	0.170235	8	0.00107581	0.768951	2.96827
	map04075	Plant hormone signal transduction	2	0.031483	37	0.00177518	1.50192	2.75076
	map00945	Stilbenoid, diarylheptanoid and gingerol biosynthesis	2	0.117461	9	0.00499976	0.930106	2.30105
	map00941	Flavonoid biosynthesis	3	0.255722	10	0.0103478	0.592232	1.98515
	map00380	Tryptophan metabolism	6	0.0133768	5	0.389232	1.87365	0.409791
	map00310	Lysine degradation	5	0.00622035	3	0.461689	2.20619	0.33565
N0 vs N3	map00590	Arachidonic acid metabolism	26	7.69264e-23	2	0.54564	22.1139	0.263093
	map00591	Linoleic acid metabolism	5	0.000857072	7	0.00457019	3.06698	2.34007
	map00330	Arginine and proline metabolism	6	0.0111529	24	5.8367e-09	1.95261	8.23383
	map04075	Plant hormone signal transduction	2	0.0412476	57	2.62127e-06	1.3846	5.58149
	map00941	Flavonoid biosynthesis	3	0.331983	11	0.0285598	0.478884	1.54424
	map00940	Phenylpropanoid biosynthesis	2	0.476331	51	7.25929e-09	0.322091	8.13911
	map00945	Stilbenoid, diarylheptanoid and gingerol biosynthesis	1	0.502235	10	0.0115847	0.299093	1.93611
	map00520	Amino sugar and nucleotide sugar metabolism	3	0.634822	31	8.93001e-06	0.197348	5.04915
	map00950	Isoquinoline alkaloid biosynthesis	3	0.694257	8	0.00260711	0.15848	2.58384
	map00909	Sesquiterpenoid and triterpenoid biosynthesis	2	0.707838	17	3.01176e-06	0.150066	5.52118
N0 vs N4	map04075	Plant hormone signal transduction	2	0.0417904	70	6.38674e-08	1.37892	7.19472
	map00940	Phenylpropanoid biosynthesis	3	0.215511	66	1.09101e-12	0.66653	11.9622
	map00941	Flavonoid biosynthesis	4	0.147471	22	1.21163e-06	0.831292	5.91663
	map00330	Arginine and proline metabolism	5	0.0411836	19	9.12991e-05	1.38528	4.03953
	map00904	Diterpenoid biosynthesis	9	0.0208277	14	4.72449e-06	1.68136	5.32565
	map00360	Phenylalanine metabolism	3	0.15276	13	0.00142591	0.81599	2.84591
	map00945	Stilbenoid, diarylheptanoid and gingerol biosynthesis	1	0.504763	13	0.00199986	0.296913	2.699
	map00591	Linoleic acid metabolism	8	5.45092e-07	9	0.000750642	6.26353	3.12457
	map00590	Arachidonic acid metabolism	25	2.06844e-21	3	0.368891	20.6844	0.433102
	map00944	Flavone and flavonol biosynthesis	5	0.012738	2	0.15523	1.8949	0.809023

## Sheet: S7
Table S7 Structural genes involved in the biosynthesis pathway of flavonoids in cigar(TPM)
Enzyme	Gene ID	Gene name	notes
CHS	gene-LOC107801774	CHS1
	gene-LOC107826422	CHS2
	gene-LOC107813613	CHS3
	gene-LOC107809744	CHS4
CHI	gene-LOC107779699	CHI1
	gene-LOC107825576	CHI2
	gene-LOC107770091	CHI3
F3H	gene-LOC107770893	F3H1
	gene-LOC107806462	F3H2
FLS	gene-LOC107794305	FLS1
	gene-LOC107814657	FLS2
CYP75B1	gene-LOC107773493	CYP75B11
	gene-LOC107795677	CYP75B12
	gene-LOC107829530	CYP75B13	be in solitude
HCT	gene-LOC107825023	HCT1
	gene-LOC107791075	HCT2
	gene-LOC107777478	HCT3	STRING found no proteins by this name in Nicotiana tabacum
	gene-LOC107830064	HCT4	be in solitude
	gene-LOC107794911	HCT5
	gene-LOC107806486	HCT6
	gene-LOC107807494	HCT7
	gene-LOC107800192	HCT8
	gene-LOC107761506	HCT9
	gene-LOC107813494	HCT10
	gene-LOC107803726	HCT11
CCOAOMT	gene-LOC107797097	CCoAOMT1
	gene-LOC107770611	CCoAOMT2
	gene-LOC107789328	CCoAOMT3
	gene-LOC107826706	CCoAOMT4
	gene-LOC107785451	CCoAOMT5
CYP98A1	gene-LOC107797681	CYP98A1
	gene-LOC107792896	CYP99A2
PAL	gene-LOC107820497	PAL1
	gene-LOC107802063	PAL2
	gene-LOC107831213	PAL3
	gene-LOC107786762	PAL4
4CL	gene-LOC107761111	4CL1
	gene-LOC107782532	4CL2	STRING found no proteins by this name in Nicotiana tabacum
	gene-LOC107831218	4CL3

## Sheet: S8
Table S8 Metabolites involved in the biosynthesis pathway of flavonoids in cigars
ID	Metabolite	KEGG Compound ID
neg_10864	Rutin	C05625
neg_11768	Caffeoyl shikimic acid	C10434
neg_11832	Leucocyanidin	C05906
neg_3752	Sophoraflavonoloside	C12634
neg_8639	3,7-Di-O-methylquercetin	C01265
neg_9314	3-O-Methylquercetin	C04443
pos_3360	Tricetin	C10192
pos_4017	Isoquercitrin	C05623
pos_9043	Quercetin	C00389

## Sheet: S9
Table S9 5022 genes and attribute information from five modules
Gene ID	moduleColor	GS.N.rate	p.GS.N.rate	GS.Isoquercitrin	p.GS.Isoquercitrin	GS.Quercetin	p.GS.Quercetin	GS.Rutin	p.GS.Rutin	GS.X3.7.Di.O.methylquercetin	p.GS.X3.7.Di.O.methylquercetin	GS.X3.O.Methylquercetin	p.GS.X3.O.Methylquercetin	GS.Sophoraflavonoloside	p.GS.Sophoraflavonoloside	GS.Tricetin	p.GS.Tricetin	GS.Caffeoyl.shikimic.acid	p.GS.Caffeoyl.shikimic.acid	GS.Leucocyanidin	p.GS.Leucocyanidin	GS.TF	p.GS.TF	MMblue	p.MMblue	MMbrown	p.MMbrown	MMgrey	p.MMgrey	MMturquoise	p.MMturquoise	MMyellow	p.MMyellow
gene-NitaCp055	blue	-0.452123	0.0906424	-0.157259	0.575667	-0.166234	0.553775	-0.117056	0.677805	0.636973	0.0106564	0.374591	0.168934	0.336008	0.220783	0.115057	0.683041	0.290199	0.294074	0.280473	0.31128	0.632341	0.0114238	-0.369552	0.175201	0.126093	0.654309	-0.251968	0.364963	-0.141037	0.616116	-0.252549	0.363822
gene-LOC107810261	blue	0.923994	8.68871e-07	0.836583	0.000101133	0.837454	9.78968e-05	0.847596	6.60837e-05	-0.629285	0.0119532	-0.837392	9.81231e-05	-0.941587	1.63863e-07	-0.805614	0.0002886	-0.945257	1.08432e-07	-0.884109	1.22137e-05	-0.753595	0.00117693	0.963394	8.28463e-09	0.663177	0.00703898	-0.0502069	0.858965	0.882475	1.33228e-05	0.965625	5.53393e-09
gene-LOC107821354	blue	0.880851	1.45068e-05	0.772749	0.000731419	0.767509	0.000836681	0.788368	0.000479577	-0.455115	0.0882644	-0.835284	0.000106123	-0.941897	1.584e-07	-0.808542	0.000263467	-0.928422	5.94598e-07	-0.919834	1.21599e-06	-0.711251	0.00294749	0.955476	2.90171e-08	0.684553	0.00487261	0.0250338	0.929434	0.876166	1.84226e-05	0.964981	6.23462e-09
gene-LOC107824647	blue	0.927138	6.65327e-07	0.81709	0.000200149	0.816422	0.000204593	0.830827	0.000124808	-0.581013	0.0231228	-0.852738	5.3562e-05	-0.954218	3.46722e-08	-0.807914	0.000268702	-0.956128	2.64087e-08	-0.916688	1.54968e-06	-0.766614	0.000855834	0.959917	1.48165e-08	0.676544	0.00561143	-0.0197866	0.944201	0.892538	7.63482e-06	0.973067	1.15389e-09
gene-LOC107779137	blue	0.918723	1.32614e-06	0.728645	0.00206196	0.726535	0.00215626	0.728054	0.00208807	-0.572728	0.0256488	-0.862999	3.43739e-05	-0.93576	2.99708e-07	-0.723113	0.00231655	-0.911981	2.18943e-06	-0.90873	2.74931e-06	-0.836804	0.000100302	0.990973	9.8822e-13	0.544552	0.0358258	0.135541	0.630063	0.80779	0.000269742	0.934974	3.23747e-07
gene-LOC107824964	blue	-0.491279	0.0629202	-0.297697	0.281201	-0.290187	0.294096	-0.307833	0.264345	0.454726	0.0885716	0.460375	0.0841914	0.41818	0.120856	0.255432	0.358184	0.425815	0.113529	0.427751	0.11172	0.507674	0.0533719	-0.529332	0.0424442	-0.14924	0.595525	-0.150368	0.592714	-0.339399	0.215865	-0.427671	0.111795
gene-LOC107786116	blue	0.907766	2.93667e-06	0.706956	0.00320715	0.707416	0.00317852	0.711884	0.00291072	-0.557791	0.0307248	-0.861951	3.60235e-05	-0.923152	9.31447e-07	-0.715401	0.00271285	-0.904495	3.65346e-06	-0.901958	4.30529e-06	-0.828447	0.000135843	0.990886	1.05206e-12	0.542487	0.0366752	0.150158	0.593236	0.795041	0.000396214	0.924102	8.61081e-07
gene-LOC107828995	blue	0.912781	2.06743e-06	0.729921	0.00200657	0.725387	0.002209	0.734769	0.00180687	-0.51947	0.0471919	-0.888821	9.436e-06	-0.947475	8.33214e-08	-0.772952	0.000727575	-0.925112	7.91272e-07	-0.930817	4.79413e-07	-0.805731	0.000287558	0.98241	7.4021e-11	0.605015	0.0168654	0.134372	0.633043	0.836979	9.96496e-05	0.950216	5.92055e-08
gene-LOC107811139	blue	0.918284	1.37189e-06	0.726524	0.00215677	0.724771	0.00223775	0.728323	0.00207616	-0.592103	0.0200438	-0.869675	2.52643e-05	-0.931351	4.56455e-07	-0.723701	0.00228833	-0.911579	2.25295e-06	-0.900631	4.6829e-06	-0.839807	8.95799e-05	0.991353	7.47906e-13	0.539101	0.0381006	0.139213	0.620731	0.801459	0.000327598	0.928921	5.68858e-07
gene-LOC107797403	blue	0.857492	4.37963e-05	0.710542	0.00298915	0.711305	0.00294432	0.727953	0.00209254	-0.472465	0.075339	-0.824901	0.000153763	-0.912708	2.07819e-06	-0.751047	0.00124988	-0.888561	9.57416e-06	-0.891849	7.9453e-06	-0.721791	0.00238098	0.965054	6.15133e-09	0.601702	0.017641	0.0418158	0.88237	0.811499	0.000239936	0.921505	1.06475e-06
gene-LOC107816666	blue	0.938467	2.28048e-07	0.771074	0.000763821	0.770548	0.000774248	0.772963	0.00072736	-0.614129	0.0148667	-0.865731	3.03639e-05	-0.951	5.35005e-08	-0.756573	0.00109605	-0.932045	4.27994e-07	-0.908873	2.72234e-06	-0.826523	0.000145338	0.989541	2.56487e-12	0.585879	0.0217303	0.0739606	0.793356	0.840202	8.82428e-05	0.952785	4.22196e-08
gene-LOC107772377	blue	0.935316	3.1308e-07	0.805451	0.000290057	0.80376	0.000305501	0.8156	0.000210178	-0.575817	0.0246838	-0.864982	3.14222e-05	-0.960855	1.27309e-08	-0.79812	0.000361966	-0.954707	3.23772e-08	-0.924811	8.11523e-07	-0.785923	0.000513476	0.972157	1.42902e-09	0.66169	0.00721396	0.0178136	0.949758	0.884282	1.21011e-05	0.970209	2.20738e-09
gene-LOC107832201	blue	0.918892	1.3089e-06	0.843527	7.76222e-05	0.841327	8.45217e-05	0.861822	3.62324e-05	-0.585368	0.0218735	-0.826474	0.000145587	-0.949643	6.36902e-08	-0.804349	0.000300049	-0.952336	4.48505e-08	-0.903768	3.83136e-06	-0.730494	0.00198209	0.94994	6.13336e-08	0.696903	0.00388652	-0.0714575	0.800217	0.904333	3.69255e-06	0.976578	4.69385e-10
gene-LOC107822582	blue	0.910101	2.50011e-06	0.847322	6.68127e-05	0.844195	7.5622e-05	0.86337	3.38046e-05	-0.516665	0.0486108	-0.845083	7.30289e-05	-0.961361	1.17139e-08	-0.863957	3.292e-05	-0.963956	7.5022e-09	-0.921453	1.06926e-06	-0.702265	0.00351125	0.927948	6.19959e-07	0.75953	0.00102026	-0.0646281	0.819004	0.933059	3.89135e-07	0.98775	7.13682e-12
gene-LOC107791108	blue	0.927965	6.19034e-07	0.674301	0.00583343	0.672924	0.00597308	0.669344	0.00634865	-0.583058	0.0225296	-0.881298	1.41725e-05	-0.927762	6.30118e-07	-0.69039	0.00438452	-0.895751	6.31797e-06	-0.905348	3.4538e-06	-0.887772	1.00037e-05	0.988733	4.15409e-12	0.492901	0.0619243	0.23291	0.403503	0.771103	0.000763264	0.910836	2.37458e-06
gene-LOC107776797	blue	0.928188	6.07014e-07	0.662336	0.00713744	0.660764	0.00732463	0.656731	0.00782222	-0.574534	0.025081	-0.886546	1.07024e-05	-0.931172	4.64041e-07	-0.688738	0.00451849	-0.892995	7.43486e-06	-0.912954	2.04165e-06	-0.893435	7.24638e-06	0.98568	1.95938e-11	0.490027	0.0636971	0.245619	0.37757	0.768284	0.000820379	0.907803	2.92921e-06
gene-NitaCp150	blue	0.259172	0.350941	-0.00950357	0.973185	-0.00862407	0.975666	0.0108335	0.969434	-0.16964	0.545563	-0.215393	0.440731	-0.241402	0.386073	0.0342211	0.903633	-0.175547	0.531448	-0.225209	0.419661	-0.364432	0.181722	0.446942	0.0948668	-0.171473	0.541167	0.293915	0.287652	0.0406215	0.885709	0.219531	0.431785
gene-LOC107781971	blue	0.923322	9.18468e-07	0.790583	0.000450458	0.787851	0.000486582	0.794411	0.000403544	-0.533899	0.0403702	-0.870211	2.46295e-05	-0.960927	1.25827e-08	-0.808609	0.000262918	-0.947542	8.26476e-08	-0.929564	5.37084e-07	-0.783177	0.000553856	0.969329	2.66128e-09	0.661985	0.00717898	0.0699058	0.804477	0.878581	1.63074e-05	0.973842	9.56163e-10
gene-LOC107794904	blue	0.89657	6.01465e-06	0.721749	0.00238301	0.721431	0.00239873	0.735907	0.00176241	-0.590201	0.0205483	-0.815569	0.000210391	-0.914234	1.86011e-06	-0.686594	0.00469726	-0.888145	9.79842e-06	-0.876137	1.84495e-05	-0.793017	0.000420136	0.994921	2.37571e-14	0.522406	0.0457397	0.066745	0.81317	0.790036	0.000457508	0.924239	8.51356e-07
gene-LOC107811141	blue	0.942107	1.54792e-07	0.761215	0.000979021	0.759918	0.00101065	0.757955	0.0010601	-0.623682	0.0129733	-0.862813	3.46614e-05	-0.944317	1.20847e-07	-0.738712	0.00165653	-0.926701	6.90968e-07	-0.899308	5.08653e-06	-0.852247	5.4666e-05	0.990379	1.4934e-12	0.560012	0.0299257	0.130595	0.642714	0.823616	0.000160716	0.944557	1.17567e-07
gene-LOC107800941	blue	0.933057	3.89189e-07	0.743911	0.00147384	0.743162	0.00149911	0.745362	0.00142586	-0.57219	0.0258196	-0.87346	2.10579e-05	-0.947353	8.45624e-08	-0.752839	0.00119821	-0.929389	5.45593e-07	-0.918867	1.31139e-06	-0.835322	0.000105971	0.989244	3.07613e-12	0.585447	0.0218514	0.131392	0.64067	0.832087	0.00011927	0.947971	7.84375e-08
gene-LOC107815577	blue	0.564695	0.0282926	0.31194	0.257693	0.294069	0.287388	0.335892	0.220952	-0.0537056	0.849237	-0.649743	0.00874707	-0.681889	0.00510925	-0.498313	0.0586832	-0.588158	0.0211007	-0.739609	0.00162378	-0.512141	0.0509657	0.705097	0.00332505	0.390212	0.150455	0.260942	0.347543	0.529757	0.042248	0.636316	0.0107626
gene-LOC107765134	blue	0.960879	1.26824e-08	0.858343	4.2215e-05	0.858884	4.12345e-05	0.86048	3.84511e-05	-0.693961	0.00410557	-0.853378	5.21527e-05	-0.953191	3.99518e-08	-0.804166	0.000301731	-0.95726	2.23421e-08	-0.884275	1.21054e-05	-0.799036	0.000352257	0.942054	1.557e-07	0.663095	0.00704856	-0.042267	0.881109	0.894512	6.80167e-06	0.962823	9.14891e-09
gene-LOC107824639	blue	0.931354	4.5633e-07	0.761816	0.000964637	0.762338	0.000952277	0.771415	0.00075715	-0.639527	0.0102506	-0.859825	3.95733e-05	-0.938327	2.31367e-07	-0.738914	0.00164908	-0.923766	8.85416e-07	-0.895638	6.36094e-06	-0.819064	0.000187465	0.988096	5.92873e-12	0.568148	0.0271321	0.0441891	0.87574	0.828296	0.000136567	0.942958	1.40878e-07
gene-LOC107819181	blue	0.815166	0.000213177	0.72144	0.00239832	0.717746	0.00258702	0.740071	0.00160711	-0.420357	0.118735	-0.773659	0.000714299	-0.874366	2.0143e-05	-0.735564	0.0017757	-0.872102	2.24947e-05	-0.871929	2.26835e-05	-0.654708	0.00808165	0.947129	8.68793e-08	0.616545	0.0143688	-0.0106689	0.969898	0.81047	0.00024792	0.921277	1.08441e-06
gene-LOC107777682	blue	-0.431936	0.10788	-0.396152	0.143799	-0.398718	0.140987	-0.362249	0.18455	0.405297	0.133945	0.269395	0.33157	0.42797	0.111517	0.178297	0.524932	0.387409	0.153667	0.335258	0.221879	0.482812	0.0683101	-0.62091	0.0135022	-0.0207201	0.941572	-0.221647	0.427246	-0.259836	0.349664	-0.447059	0.0947704
gene-LOC107762035	blue	-0.186098	0.506648	0.151201	0.590642	0.139205	0.620752	0.155402	0.580241	0.292575	0.289959	0.171959	0.540002	0.134712	0.632175	-0.242599	0.383649	0.05473	0.846393	0.150998	0.591148	0.435094	0.105044	-0.495269	0.0604903	0.477874	0.0716024	-0.348634	0.20283	0.16809	0.549295	-0.105042	0.709473
gene-LOC107768861	blue	0.912235	2.14999e-06	0.713823	0.00280023	0.713726	0.00280566	0.711423	0.00293747	-0.591675	0.0201563	-0.849237	6.18492e-05	-0.917693	1.43559e-06	-0.695775	0.00396936	-0.895037	6.59308e-06	-0.883967	1.23066e-05	-0.841124	8.51837e-05	0.995827	6.63617e-15	0.508657	0.0528357	0.149645	0.594513	0.780172	0.000600962	0.918255	1.37496e-06
gene-LOC107805734	blue	0.741039	0.00157263	0.463506	0.081831	0.457408	0.0864726	0.482163	0.0687366	-0.240119	0.388682	-0.823685	0.000160336	-0.833136	0.000114814	-0.611669	0.015387	-0.762083	0.000958301	-0.884233	1.21325e-05	-0.709049	0.00307843	0.889604	9.02972e-06	0.458002	0.0860121	0.298679	0.279541	0.66249	0.00711941	0.807865	0.000269117
gene-LOC107802723	blue	0.902784	4.08306e-06	0.839856	8.94131e-05	0.837234	9.8705e-05	0.862294	3.54769e-05	-0.52334	0.0452846	-0.832595	0.000117094	-0.955937	2.71512e-08	-0.849032	6.23648e-05	-0.954698	3.24157e-08	-0.914463	1.82921e-06	-0.691353	0.00430782	0.929022	5.63746e-07	0.751841	0.00122675	-0.0820455	0.771293	0.924585	8.27097e-07	0.977197	3.9496e-10
gene-LOC107820266	blue	0.929847	5.23579e-07	0.742471	0.00152271	0.742584	0.00151884	0.74953	0.00129501	-0.59034	0.0205109	-0.845076	7.3049e-05	-0.939145	2.12552e-07	-0.729756	0.00201369	-0.919961	1.2039e-06	-0.902122	4.26033e-06	-0.828232	0.000136875	0.985753	1.89527e-11	0.568647	0.0269675	0.102565	0.716058	0.824285	0.000157062	0.940787	1.78648e-07
gene-LOC107771341	blue	0.920246	1.17713e-06	0.80681	0.000278111	0.805754	0.000287357	0.821044	0.000175414	-0.556267	0.0312824	-0.840629	8.6815e-05	-0.959712	1.53092e-08	-0.801692	0.000325301	-0.945469	1.05788e-07	-0.917923	1.41054e-06	-0.756167	0.0011068	0.964706	6.55568e-09	0.672599	0.00600646	-0.00492889	0.986091	0.887347	1.02413e-05	0.973158	1.12891e-09
gene-LOC107767528	blue	-0.957138	2.27534e-08	-0.841337	8.44888e-05	-0.836202	0.000102576	-0.849339	6.15944e-05	0.587888	0.0211747	0.882785	1.31062e-05	0.978411	2.77595e-10	0.847819	6.54934e-05	0.976816	4.39493e-10	0.931235	4.61371e-07	0.788434	0.000478676	-0.947712	8.09544e-08	-0.716589	0.00264847	-0.0219328	0.938159	-0.926502	7.02937e-07	-0.991843	5.12563e-13
gene-LOC107811138	blue	0.885328	1.1437e-05	0.680524	0.00523397	0.679959	0.00528634	0.688096	0.00457148	-0.536717	0.0391285	-0.83285	0.000116018	-0.91552	1.6915e-06	-0.678084	0.00546291	-0.881141	1.42896e-05	-0.897342	5.73961e-06	-0.813291	0.000226536	0.992151	3.99452e-13	0.506439	0.0540519	0.142124	0.61337	0.76812	0.000823807	0.909458	2.61465e-06
gene-LOC107815019	blue	0.927493	6.45119e-07	0.791687	0.000436488	0.78809	0.000483326	0.799368	0.000348795	-0.525819	0.0440928	-0.875491	1.90525e-05	-0.969059	2.81532e-09	-0.825213	0.000152108	-0.952745	4.24463e-08	-0.941077	1.73154e-07	-0.772072	0.000744381	0.962337	9.94275e-09	0.685894	0.0047569	0.0443253	0.87536	0.895241	6.51344e-06	0.981057	1.1942e-10
gene-LOC107813934	blue	0.914904	1.77063e-06	0.62139	0.0134095	0.617672	0.0141411	0.609953	0.0157585	-0.523675	0.045122	-0.900872	4.61232e-06	-0.916881	1.52712e-06	-0.687818	0.00459458	-0.880938	1.4441e-05	-0.91317	2.01003e-06	-0.907635	2.96294e-06	0.965398	5.77298e-09	0.482273	0.0686637	0.343078	0.210611	0.748898	0.0013142	0.88942	9.12404e-06
gene-LOC107761678	blue	0.931037	4.69818e-07	0.732688	0.00189053	0.733391	0.00186192	0.733903	0.00184133	-0.608686	0.016037	-0.859144	4.07696e-05	-0.939942	1.95477e-07	-0.717796	0.00258441	-0.915149	1.73885e-06	-0.903006	4.02514e-06	-0.851087	5.73481e-05	0.992938	2.01412e-13	0.539686	0.0378513	0.132562	0.637672	0.805895	0.000286103	0.932791	3.99114e-07
gene-LOC107782292	blue	0.915672	1.67249e-06	0.630307	0.011774	0.628885	0.0120238	0.618777	0.0139206	-0.56477	0.0282668	-0.883595	1.25539e-05	-0.915117	1.74289e-06	-0.67209	0.006059	-0.871853	2.27667e-05	-0.898105	5.47828e-06	-0.903644	3.86232e-06	0.975409	6.42297e-10	0.459275	0.085032	0.301981	0.274	0.73857	0.00166176	0.885734	1.11877e-05
gene-LOC107790811	blue	0.673496	0.00591477	0.780516	0.000595409	0.790222	0.000455101	0.77856	0.000627536	-0.661438	0.00724386	-0.436671	0.103648	-0.671154	0.00615653	-0.533802	0.0404135	-0.670986	0.00617409	-0.531941	0.0412498	-0.463011	0.0822015	0.724829	0.00223502	0.446515	0.0952218	-0.354479	0.194846	0.646599	0.00919	0.720034	0.00246876
gene-LOC107775050	blue	0.896247	6.13282e-06	0.797788	0.000365541	0.797201	0.000371927	0.81451	0.000217773	-0.590149	0.0205621	-0.80289	0.000313709	-0.921732	1.04546e-06	-0.741548	0.00155475	-0.91622	1.6052e-06	-0.87352	2.09966e-05	-0.740462	0.00159311	0.979122	2.23631e-10	0.605548	0.0167433	-0.034578	0.902632	0.844192	7.56303e-05	0.951776	4.83215e-08
gene-LOC107765861	blue	0.848981	6.24953e-05	0.640086	0.0101635	0.640081	0.0101643	0.653683	0.00821563	-0.492086	0.0624232	-0.809403	0.000256431	-0.87964	1.54455e-05	-0.644516	0.00949314	-0.849291	6.17145e-05	-0.878436	1.64286e-05	-0.767857	0.000829324	0.985528	2.09781e-11	0.482051	0.0688104	0.105268	0.708872	0.739751	0.00161862	0.888501	9.60586e-06
gene-LOC107805380	blue	0.942715	1.4474e-07	0.841727	8.32306e-05	0.839871	8.93607e-05	0.850599	5.85081e-05	-0.632489	0.0113985	-0.843465	7.78088e-05	-0.953095	4.04808e-08	-0.808269	0.000265735	-0.955519	2.88413e-08	-0.894056	6.98689e-06	-0.772314	0.000739738	0.956118	2.64452e-08	0.670683	0.00620603	-0.0341359	0.903871	0.895814	6.29452e-06	0.9748	7.5202e-10
gene-LOC107830664	blue	-0.879837	1.52899e-05	-0.706344	0.00324558	-0.704633	0.00335498	-0.707849	0.00315173	0.489149	0.0642459	0.823218	0.00016292	0.907236	3.04405e-06	0.72335	0.00230517	0.884702	1.18308e-05	0.884233	1.21324e-05	0.785279	0.000522723	-0.961374	1.16891e-08	-0.56825	0.0270983	-0.177424	0.526996	-0.800287	0.000339341	-0.925285	7.79796e-07
gene-LOC107793963	blue	0.907809	2.9281e-06	0.864219	3.25318e-05	0.861008	3.75647e-05	0.882797	1.30982e-05	-0.591717	0.0201453	-0.78984	0.000460051	-0.939494	2.04941e-07	-0.796941	0.00037478	-0.944148	1.23195e-07	-0.878795	1.61297e-05	-0.706116	0.00325998	0.93977	1.99078e-07	0.697146	0.00386882	-0.104116	0.711933	0.903264	3.95854e-06	0.971268	1.74891e-09
gene-LOC107832800	blue	0.932032	4.28542e-07	0.819889	0.00018236	0.820304	0.00017984	0.836273	0.000102306	-0.664778	0.00685433	-0.824939	0.000153559	-0.943424	1.33729e-07	-0.753668	0.00117489	-0.932582	4.07017e-07	-0.881388	1.41059e-05	-0.775916	0.000673212	0.96599	5.16829e-09	0.613811	0.0149331	-0.0598962	0.832075	0.864317	3.23879e-05	0.956834	2.38047e-08
gene-LOC107779136	blue	0.924604	8.25785e-07	0.677013	0.00556583	0.676549	0.00561096	0.671575	0.00611246	-0.590239	0.0205381	-0.872572	2.19884e-05	-0.924936	8.03053e-07	-0.685441	0.00479573	-0.891707	8.01025e-06	-0.899505	5.02476e-06	-0.883497	1.26199e-05	0.990653	1.23854e-12	0.486844	0.0657035	0.222406	0.425624	0.766865	0.000850434	0.909022	2.69465e-06
gene-LOC107784851	blue	0.854591	4.95625e-05	0.772055	0.000744709	0.774423	0.000700173	0.786826	0.00050073	-0.553992	0.0321287	-0.757783	0.00106452	-0.882099	1.35894e-05	-0.715673	0.00269801	-0.874392	2.0117e-05	-0.833709	0.000112439	-0.6836	0.00495625	0.955815	2.76356e-08	0.584508	0.022116	-0.087149	0.757449	0.812153	0.000234973	0.91946	1.25223e-06
gene-LOC107812738	blue	0.877136	1.75469e-05	0.858647	4.16622e-05	0.855721	4.72455e-05	0.877802	1.69664e-05	-0.555357	0.031619	-0.775092	0.000687984	-0.918484	1.3509e-06	-0.819059	0.000187492	-0.927264	6.58124e-07	-0.858339	4.2223e-05	-0.660594	0.00734507	0.926197	7.21523e-07	0.718264	0.00255984	-0.108192	0.701125	0.899157	5.13448e-06	0.961656	1.11524e-08
gene-LOC107791506	blue	0.923292	9.20774e-07	0.765996	0.00086926	0.769492	0.000795489	0.7628	0.000941442	-0.737832	0.00168916	-0.785966	0.000512856	-0.899194	5.12269e-06	-0.648976	0.00885351	-0.881079	1.43352e-05	-0.824722	0.000154712	-0.846449	6.91808e-05	0.978217	2.94066e-10	0.465284	0.080512	0.0526312	0.852223	0.765422	0.000881874	0.899895	4.90405e-06
gene-NitaCp041	blue	0.33843	0.217264	0.0801561	0.776435	0.0730948	0.795727	0.102803	0.715425	0.0445851	0.874635	-0.310095	0.260668	-0.37263	0.171356	-0.0941432	0.738587	-0.321952	0.241909	-0.468266	0.0783342	-0.387058	0.154072	0.491399	0.062846	0.0807806	0.774735	0.280887	0.310534	0.242732	0.38338	0.378589	0.164069
gene-LOC107791792	blue	0.881989	1.36684e-05	0.772639	0.000733522	0.776696	0.000659473	0.773466	0.000717898	-0.757336	0.00107608	-0.720589	0.00244074	-0.852019	5.51855e-05	-0.619657	0.0137468	-0.846086	7.01885e-05	-0.764395	0.000904828	-0.788792	0.000473884	0.964092	7.32133e-09	0.439333	0.10132	-0.0129939	0.963342	0.737179	0.00171373	0.875392	1.91465e-05
gene-LOC107792932	blue	-0.941068	1.7333e-07	-0.888943	9.37151e-06	-0.890141	8.75993e-06	-0.885915	1.10779e-05	0.69951	0.0037003	0.783574	0.000547856	0.91597	1.63561e-06	0.769728	0.000790711	0.942178	1.53587e-07	0.836261	0.00010235	0.768178	0.000822607	-0.917402	1.46791e-06	-0.654288	0.00813634	0.0857287	0.761295	-0.883749	1.24515e-05	-0.947442	8.36547e-08
gene-LOC107779931	blue	0.886203	1.09056e-05	0.820055	0.000181352	0.822336	0.0001679	0.834265	0.000110175	-0.595489	0.0191694	-0.7798	0.000607011	-0.915623	1.67855e-06	-0.74523	0.00143019	-0.909799	2.55346e-06	-0.861	3.75771e-05	-0.70558	0.0032941	0.957439	2.17503e-08	0.625784	0.012583	-0.115727	0.681286	0.849654	6.08102e-05	0.940584	1.82582e-07
gene-LOC107822731	blue	0.943478	1.32912e-07	0.745369	0.00142565	0.741416	0.00155936	0.747615	0.00135387	-0.523061	0.0454201	-0.91384	1.91457e-06	-0.969488	2.57393e-09	-0.808629	0.000262751	-0.951606	4.94195e-08	-0.952292	4.51134e-08	-0.833814	0.000112008	0.970281	2.17304e-09	0.648495	0.00892089	0.161808	0.564528	0.869719	2.52106e-05	0.965945	5.21193e-09
gene-LOC107816843	blue	0.940543	1.83374e-07	0.765058	0.000889957	0.762975	0.000937383	0.771502	0.000755446	-0.574228	0.0251765	-0.873965	2.05442e-05	-0.950952	5.38379e-08	-0.769528	0.000794759	-0.942057	1.55643e-07	-0.920749	1.13113e-06	-0.821439	0.000173086	0.978078	3.06391e-10	0.616123	0.0144549	0.0935835	0.740091	0.858268	4.23519e-05	0.963238	8.51243e-09
gene-LOC107829240	blue	0.799811	0.000344207	0.614623	0.0147639	0.612486	0.0152127	0.642129	0.0098498	-0.372264	0.17181	-0.822116	0.000169156	-0.861103	3.74066e-05	-0.668558	0.00643347	-0.84461	7.43997e-05	-0.88775	1.00157e-05	-0.70753	0.00317144	0.92561	7.58594e-07	0.545897	0.0352806	0.119066	0.672554	0.75186	0.00122621	0.872685	2.18685e-05
gene-LOC107790300	blue	0.851886	5.54886e-05	0.64291	0.00973205	0.642123	0.00985075	0.651227	0.00854383	-0.455983	0.0875829	-0.845362	7.22277e-05	-0.895646	6.35779e-06	-0.690405	0.00438331	-0.864843	3.16218e-05	-0.897342	5.73985e-06	-0.77792	0.000638358	0.977273	3.86578e-10	0.52091	0.0464755	0.16886	0.547439	0.755059	0.00113659	0.893489	7.22344e-06
gene-LOC107806960	blue	-0.955971	2.70189e-08	-0.831479	0.000121915	-0.827146	0.000142205	-0.84124	8.48037e-05	0.581155	0.0230814	0.887886	9.9406e-06	0.974565	7.98377e-10	0.850668	5.83434e-05	0.973933	9.34914e-10	0.92875	5.77567e-07	0.787376	0.000493102	-0.941642	1.62882e-07	-0.719015	0.00252087	-0.027878	0.921438	-0.925859	7.42659e-07	-0.987978	6.32063e-12
gene-LOC107812289	blue	0.967792	3.64361e-09	0.869797	2.51184e-05	0.86915	2.5899e-05	0.86466	3.18862e-05	-0.712527	0.00287366	-0.840922	8.58447e-05	-0.953422	3.87116e-08	-0.805565	0.000289033	-0.958952	1.7254e-08	-0.876473	1.81414e-05	-0.816254	0.000205725	0.943768	1.28633e-07	0.652574	0.00836263	-0.0186343	0.947446	0.893208	7.343e-06	0.966293	4.87968e-09
gene-LOC107829925	blue	0.918204	1.38036e-06	0.738221	0.00167467	0.739103	0.00164219	0.742221	0.00153133	-0.642782	0.00975125	-0.832244	0.000118594	-0.918776	1.3207e-06	-0.693049	0.00417542	-0.89943	5.04831e-06	-0.873768	2.07436e-05	-0.832582	0.00011715	0.997039	7.1473e-16	0.510387	0.051901	0.0850543	0.763123	0.789251	0.000467782	0.923316	9.18983e-07
gene-LOC107801357	blue	0.885763	1.11703e-05	0.852848	5.33167e-05	0.856772	4.51733e-05	0.869148	2.59005e-05	-0.757026	0.00108417	-0.718656	0.00253945	-0.865344	3.09064e-05	-0.676523	0.0056135	-0.880284	1.49403e-05	-0.762865	0.000939935	-0.720375	0.00245152	0.922895	9.51269e-07	0.548404	0.0342808	-0.1632	0.561137	0.807883	0.000268961	0.896516	6.0344e-06
gene-LOC107790972	blue	0.905601	3.39635e-06	0.741951	0.0015407	0.740115	0.0016055	0.75057	0.00126395	-0.554228	0.0320404	-0.847235	6.70469e-05	-0.939189	2.11593e-07	-0.754862	0.00114196	-0.910776	2.38457e-06	-0.910202	2.48256e-06	-0.778898	0.000621893	0.981584	9.95296e-11	0.591839	0.0201132	0.0492365	0.861666	0.832633	0.000116935	0.946291	9.60299e-08
gene-LOC107783718	blue	0.885381	1.14044e-05	0.675055	0.00575801	0.67087	0.00618635	0.682805	0.00502693	-0.424565	0.114706	-0.873164	2.13649e-05	-0.92853	5.88946e-07	-0.754145	0.00116165	-0.906936	3.10638e-06	-0.933459	3.74616e-07	-0.794356	0.000404184	0.963062	8.77707e-09	0.606206	0.0165932	0.211987	0.448164	0.815145	0.000213324	0.928411	5.95193e-07
gene-LOC107786892	blue	0.942922	1.41455e-07	0.804308	0.000300425	0.801191	0.000330256	0.80829	0.000265559	-0.582109	0.0228035	-0.874765	1.97506e-05	-0.961486	1.14728e-08	-0.812281	0.000234012	-0.958343	1.89587e-08	-0.923547	9.01654e-07	-0.806988	0.000276577	0.972636	1.27802e-09	0.660515	0.00735458	0.0715847	0.799868	0.884732	1.18115e-05	0.974802	7.51524e-10
gene-LOC107800236	blue	0.784969	0.000527212	0.672331	0.00603401	0.670746	0.00619938	0.697167	0.0038673	-0.393385	0.146874	-0.758829	0.00103784	-0.862899	3.45291e-05	-0.683991	0.00492183	-0.836226	0.000102485	-0.862062	3.58463e-05	-0.638382	0.010431	0.950364	5.80911e-08	0.563295	0.0287735	-0.00807787	0.977206	0.765155	0.000887801	0.890447	8.60911e-06
gene-LOC107824234	blue	0.878346	1.65038e-05	0.668871	0.00639956	0.662139	0.00716073	0.683085	0.00500191	-0.43909	0.101531	-0.884976	1.1657e-05	-0.938961	2.16675e-07	-0.745762	0.00141287	-0.898936	5.20516e-06	-0.942598	1.46631e-07	-0.779805	0.000606934	0.96356	8.04566e-09	0.588914	0.0208949	0.150677	0.591944	0.811337	0.000241182	0.924336	8.44446e-07
gene-LOC107783060	blue	-0.283949	0.305065	0.0182759	0.948456	0.0101881	0.971254	0.0143271	0.959583	0.402167	0.137264	0.249229	0.370375	0.229957	0.409662	-0.178039	0.525542	0.159068	0.571225	0.226693	0.416521	0.510713	0.0517262	-0.564273	0.028437	0.395946	0.144027	-0.32424	0.238388	0.0610286	0.828943	-0.200914	0.472756
gene-LOC107778437	blue	0.935537	3.06378e-07	0.850998	5.75577e-05	0.850261	5.93221e-05	0.856218	4.62555e-05	-0.625743	0.0125906	-0.83767	9.71078e-05	-0.94426	1.21636e-07	-0.819123	0.000187097	-0.953917	3.61566e-08	-0.888843	9.42414e-06	-0.75499	0.00113848	0.941372	1.67726e-07	0.682929	0.00501582	-0.0733669	0.794982	0.902862	4.06276e-06	0.975134	6.90137e-10
gene-LOC107807573	blue	0.922222	1.00492e-06	0.801939	0.000322883	0.800206	0.000340171	0.814293	0.000219314	-0.591303	0.0202547	-0.834113	0.00011079	-0.946241	9.66099e-08	-0.770589	0.000773435	-0.936698	2.73012e-07	-0.904062	3.75859e-06	-0.76692	0.000849253	0.976701	4.5373e-10	0.631914	0.0114966	-0.0195513	0.944863	0.86783	2.75534e-05	0.965619	5.54072e-09
gene-LOC107805685	blue	0.872526	2.20381e-05	0.708414	0.00311705	0.711691	0.00292187	0.71988	0.00247659	-0.625457	0.0126431	-0.792964	0.000420778	-0.884435	1.20019e-05	-0.652128	0.00842222	-0.8599	3.9444e-05	-0.838013	9.58641e-05	-0.784211	0.000538357	0.992678	2.54686e-13	0.469718	0.0772891	0.0475666	0.866319	0.748154	0.00133711	0.895268	6.50315e-06
gene-LOC107779892	blue	0.875703	1.88534e-05	0.731271	0.00194928	0.735067	0.00179515	0.749526	0.00129514	-0.571975	0.0258884	-0.779348	0.000614423	-0.905098	3.51139e-06	-0.68233	0.00506948	-0.878701	1.62076e-05	-0.859428	4.02672e-05	-0.75661	0.00109509	0.976673	4.57285e-10	0.541246	0.0371928	0.0312139	0.912069	0.787981	0.000484812	0.913171	2.00995e-06
gene-LOC107817590	blue	0.891916	7.91445e-06	0.671169	0.00615492	0.668343	0.00645686	0.675925	0.00567196	-0.490627	0.0633239	-0.869221	2.58123e-05	-0.9236	8.97693e-07	-0.718719	0.0025362	-0.894931	6.63479e-06	-0.919001	1.29787e-06	-0.81872	0.000189623	0.987214	9.4151e-12	0.543121	0.0364128	0.191422	0.494342	0.788542	0.000477229	0.922662	9.69517e-07
gene-LOC107777521	blue	0.932459	4.11745e-07	0.738923	0.00164875	0.737898	0.0016867	0.744871	0.00144195	-0.595205	0.0192416	-0.869675	2.52642e-05	-0.9493	6.65057e-08	-0.736544	0.0017379	-0.922232	1.00408e-06	-0.915345	1.71373e-06	-0.833433	0.00011358	0.992075	4.25122e-13	0.564564	0.0283373	0.101166	0.719785	0.824372	0.000156595	0.944418	1.19461e-07
gene-LOC107761627	blue	0.887418	1.02012e-05	0.64322	0.00968556	0.640826	0.010049	0.646071	0.00926616	-0.472837	0.0750778	-0.879625	1.54574e-05	-0.921312	1.08142e-06	-0.713361	0.00282622	-0.885228	1.1499e-05	-0.922484	9.83747e-07	-0.827433	0.000140778	0.98037	1.50303e-10	0.531518	0.0414417	0.228295	0.413148	0.774673	0.00069559	0.911384	2.28445e-06
gene-LOC107832216	blue	0.872404	2.2168e-05	0.750773	0.00125795	0.749482	0.00129648	0.769532	0.000794682	-0.532582	0.0409603	-0.80782	0.000269492	-0.917578	1.44829e-06	-0.727909	0.00209447	-0.897836	5.56938e-06	-0.893487	7.22445e-06	-0.723171	0.00231375	0.9769	4.29261e-10	0.593927	0.0195691	-0.0320321	0.909773	0.824361	0.000156651	0.935035	3.21804e-07
gene-LOC107812196	blue	0.863647	3.33852e-05	0.850783	5.80691e-05	0.848215	6.44595e-05	0.877811	1.69584e-05	-0.567331	0.0274035	-0.753344	0.00118394	-0.904407	3.67477e-06	-0.792386	0.000427829	-0.912217	2.15287e-06	-0.84454	7.46038e-05	-0.627527	0.0122663	0.912923	2.04633e-06	0.70363	0.0034205	-0.200596	0.473471	0.888791	9.4518e-06	0.946827	9.00917e-08
gene-LOC107773564	blue	0.925698	7.52964e-07	0.817382	0.000198227	0.816253	0.000205729	0.823696	0.000160274	-0.558296	0.0305417	-0.861777	3.63047e-05	-0.954359	3.39961e-08	-0.8226	0.000166396	-0.956133	2.639e-08	-0.915177	1.73514e-06	-0.768305	0.000819951	0.96683	4.40115e-09	0.683034	0.00500648	0.0241512	0.931916	0.890186	8.73757e-06	0.973902	9.4204e-10
gene-LOC107828876	blue	0.929977	5.17452e-07	0.728722	0.00205861	0.724597	0.00224593	0.732749	0.00188806	-0.495251	0.0605017	-0.915961	1.63671e-06	-0.9649	6.32756e-09	-0.809088	0.000258988	-0.943985	1.2551e-07	-0.955509	2.88823e-08	-0.819445	0.000185096	0.967329	3.99371e-09	0.649054	0.00884266	0.163539	0.560312	0.863628	3.34133e-05	0.961591	1.12732e-08
gene-LOC107787119	blue	0.915221	1.72959e-06	0.683855	0.00493375	0.683698	0.00494765	0.684713	0.0048587	-0.561392	0.0294373	-0.864809	3.16716e-05	-0.932282	4.18663e-07	-0.695165	0.00401475	-0.894997	6.6088e-06	-0.910899	2.36415e-06	-0.853584	5.17042e-05	0.992105	4.14982e-13	0.512716	0.0506622	0.181626	0.517095	0.780449	0.000596487	0.917434	1.4643e-06
gene-LOC107802369	blue	0.891259	8.21892e-06	0.701463	0.00356545	0.70059	0.00362522	0.712478	0.00287651	-0.559981	0.0299367	-0.827869	0.000138637	-0.907008	3.09124e-06	-0.682957	0.00501331	-0.886694	1.06163e-05	-0.878516	1.63618e-05	-0.805261	0.000291755	0.987836	6.81857e-12	0.519307	0.0472736	0.128259	0.648722	0.778445	0.000629478	0.914908	1.77011e-06
gene-LOC107824319	blue	0.928558	5.87467e-07	0.740448	0.00159359	0.74025	0.00160069	0.746103	0.00140186	-0.596987	0.018792	-0.859147	4.07656e-05	-0.943018	1.39941e-07	-0.728047	0.00208836	-0.922552	9.7832e-07	-0.910539	2.42474e-06	-0.838052	9.57243e-05	0.990503	1.37297e-12	0.560168	0.0298702	0.113388	0.687423	0.8186	0.000190382	0.939989	1.94524e-07
gene-LOC107832761	blue	0.942693	1.45099e-07	0.760087	0.00100648	0.758321	0.00105072	0.766491	0.000858488	-0.632817	0.0113429	-0.846917	6.79023e-05	-0.944475	1.18679e-07	-0.721471	0.00239678	-0.924165	8.56596e-07	-0.905709	3.37221e-06	-0.839838	8.9473e-05	0.977436	3.69012e-10	0.567241	0.0274334	0.0822878	0.770635	0.83335	0.000113922	0.946005	9.93431e-08
gene-LOC107796562	blue	0.907697	2.9505e-06	0.720582	0.00244114	0.720091	0.00246587	0.727564	0.00210985	-0.561473	0.029409	-0.85508	4.85478e-05	-0.929985	5.17089e-07	-0.730301	0.00199031	-0.908109	2.86883e-06	-0.910663	2.40362e-06	-0.800424	0.000337948	0.985584	2.04615e-11	0.564231	0.0284511	0.0660202	0.815166	0.811798	0.000237661	0.930742	4.82709e-07
gene-LOC107768592	blue	0.902468	4.167e-06	0.80469	0.000296921	0.810838	0.000245042	0.786181	0.000509812	-0.903411	3.92101e-06	-0.677617	0.00550759	-0.798926	0.000353408	-0.57914	0.0236765	-0.819943	0.000182032	-0.670715	0.00620265	-0.828773	0.000134284	0.826267	0.000146642	0.416118	0.122889	-0.0397521	0.888141	0.715596	0.0027022	0.797211	0.000371815
gene-LOC107791107	blue	0.795519	0.000390729	0.709564	0.00304738	0.705471	0.00330107	0.735113	0.00179334	-0.322386	0.241239	-0.80253	0.000317156	-0.888018	9.86762e-06	-0.792405	0.000427595	-0.876756	1.78863e-05	-0.894853	6.66532e-06	-0.608864	0.0159976	0.911712	2.23182e-06	0.696089	0.00394614	-0.00148505	0.995809	0.838107	9.55272e-05	0.916838	1.5322e-06
gene-LOC107784846	blue	0.911134	2.32527e-06	0.701245	0.00358034	0.700657	0.00362058	0.699583	0.00369515	-0.575647	0.0247362	-0.857153	4.44408e-05	-0.923817	8.81675e-07	-0.702533	0.00349329	-0.896696	5.96901e-06	-0.89995	4.8873e-06	-0.845315	7.23618e-05	0.994703	3.12074e-14	0.515302	0.0493116	0.16406	0.559046	0.782516	0.000563952	0.919564	1.24206e-06
gene-LOC107798129	blue	0.875139	1.93885e-05	0.774705	0.000695006	0.772341	0.000739213	0.786713	0.000502315	-0.496717	0.0596257	-0.829047	0.000132986	-0.926085	7.2847e-07	-0.771719	0.000751211	-0.916839	1.53205e-06	-0.903094	4.00244e-06	-0.716545	0.00265089	0.968013	3.48571e-09	0.640012	0.010175	-0.0076852	0.978314	0.849584	6.09837e-05	0.951294	5.14856e-08
gene-LOC107767545	blue	0.890697	8.48703e-06	0.722947	0.00232456	0.725999	0.00218076	0.722917	0.00232599	-0.703214	0.00344793	-0.812197	0.00023464	-0.871113	2.35912e-05	-0.656988	0.00778979	-0.859719	3.97573e-05	-0.819569	0.000184325	-0.8182	0.000192933	0.967517	3.84838e-09	0.458287	0.0857917	0.0581467	0.836918	0.745302	0.00142783	0.882506	1.33013e-05
gene-LOC107827198	blue	-0.274843	0.321498	0.0841174	0.765665	0.0711643	0.801021	0.0685758	0.808132	0.0835909	0.767094	0.361592	0.185405	0.292709	0.289727	0.0095915	0.972937	0.212613	0.446794	0.357807	0.190391	0.429154	0.110422	-0.447798	0.0941602	0.156077	0.578577	-0.265352	0.339157	-0.0609764	0.829087	-0.232257	0.40486
gene-LOC107794110	blue	0.902098	4.26684e-06	0.742504	0.00152159	0.740422	0.00159454	0.749339	0.00130079	-0.549093	0.0340095	-0.832053	0.000119414	-0.925454	7.68669e-07	-0.733911	0.00184099	-0.909398	2.62543e-06	-0.890688	8.49186e-06	-0.79509	0.000395654	0.986825	1.14283e-11	0.575419	0.0248064	0.116639	0.678897	0.815579	0.000210324	0.935413	3.10137e-07
gene-LOC107782051	blue	0.938308	2.31821e-07	0.829756	0.000129677	0.828947	0.000133459	0.83496	0.000107398	-0.680217	0.00526234	-0.810967	0.000244036	-0.938255	2.33096e-07	-0.742182	0.00153269	-0.933077	3.88462e-07	-0.868309	2.69429e-05	-0.806428	0.00028142	0.973105	1.14328e-09	0.591924	0.0200908	0.00619109	0.98253	0.85093	5.77197e-05	0.952711	4.26424e-08
gene-LOC107828063	blue	0.899036	5.17316e-06	0.893373	7.27269e-06	0.893964	7.02473e-06	0.9017	4.37646e-06	-0.788654	0.000475722	-0.720736	0.00243341	-0.865266	3.10179e-05	-0.737307	0.00170891	-0.88824	9.74672e-06	-0.748514	0.00132598	-0.704693	0.00335113	0.85742	4.39336e-05	0.613625	0.0149721	-0.206203	0.460929	0.850119	5.96685e-05	0.896554	6.0205e-06
gene-LOC107802248	blue	-0.897293	5.75702e-06	-0.829496	0.000130881	-0.828021	0.0001379	-0.849935	6.0118e-05	0.637524	0.0105678	0.773715	0.000713244	0.909492	2.60845e-06	0.728809	0.00205479	0.910183	2.48597e-06	0.843026	7.91501e-05	0.71795	0.00257629	-0.94324	1.3652e-07	-0.610481	0.0156435	0.12213	0.664578	-0.854322	5.01263e-05	-0.941651	1.62717e-07
gene-LOC107822736	blue	0.925554	7.62213e-07	0.782895	0.000558133	0.780957	0.000588343	0.792679	0.000424252	-0.610937	0.0155447	-0.833743	0.000112301	-0.940793	1.7853e-07	-0.73836	0.00166953	-0.922109	1.01412e-06	-0.904942	3.54784e-06	-0.777724	0.000641696	0.950843	5.46044e-08	0.607099	0.0163912	-0.0447677	0.874125	0.85436	5.00459e-05	0.945431	1.06254e-07
gene-LOC107809267	blue	0.876062	1.85185e-05	0.769255	0.000800332	0.769829	0.000788662	0.791327	0.000441007	-0.553845	0.0321842	-0.800099	0.000341262	-0.924059	8.64156e-07	-0.746405	0.00139216	-0.900328	4.77277e-06	-0.888459	9.62876e-06	-0.70371	0.00341524	0.958068	1.9774e-08	0.619198	0.0138371	-0.0965466	0.732136	0.841578	8.37102e-05	0.936214	2.86532e-07
gene-LOC107769617	blue	-0.290154	0.294153	-0.0017555	0.995046	0.00347842	0.990184	-0.0175223	0.950579	0.0885804	0.753578	0.296029	0.284036	0.345797	0.206779	0.0643524	0.819764	0.243443	0.381946	0.374606	0.168916	0.41575	0.123254	-0.437365	0.103037	0.0451173	0.87315	-0.378587	0.164072	-0.109731	0.697056	-0.245246	0.378319
gene-LOC107825122	blue	-0.077788	0.782892	0.163965	0.559276	0.174805	0.533211	0.225527	0.418988	0.0149572	0.957807	0.168556	0.548171	-0.0327169	0.907852	0.0367451	0.896559	-0.0319102	0.910115	-0.00881737	0.97512	0.253431	0.362091	0.29825	0.280267	-0.00161955	0.99543	-0.525523	0.0442338	0.0409092	0.884905	0.148522	0.597316
gene-LOC107809807	blue	0.960423	1.36579e-08	0.835454	0.000105457	0.835045	0.000107061	0.824446	0.000156195	-0.804547	0.000298235	-0.800448	0.00033771	-0.900513	4.71785e-06	-0.725847	0.00218776	-0.911952	2.194e-06	-0.81159	0.000239243	-0.841074	8.53468e-05	0.880901	1.4469e-05	0.56845	0.0270321	-0.0291017	0.918	0.834839	0.000107875	0.899798	4.93385e-06
gene-LOC107817341	blue	0.867672	2.77566e-05	0.782361	0.000566338	0.77898	0.000620531	0.799071	0.000351891	-0.500615	0.0573431	-0.805768	0.000287232	-0.91892	1.30606e-06	-0.785163	0.0005244	-0.9116	2.24972e-06	-0.893674	7.14558e-06	-0.688024	0.00457742	0.950904	5.41768e-08	0.660696	0.00733283	-0.0503707	0.858509	0.863817	3.31303e-05	0.95798	2.0041e-08
gene-LOC107807531	blue	-0.976721	4.51209e-10	-0.846551	6.89024e-05	-0.844777	7.3914e-05	-0.835176	0.000106547	0.711637	0.00292503	0.863265	3.39644e-05	0.961459	1.15235e-08	0.795483	0.000391145	0.95505	3.08405e-08	0.888587	9.55993e-06	0.849391	6.14644e-05	-0.943215	1.36899e-07	-0.630292	0.0117768	-0.0373989	0.894728	-0.879029	1.59383e-05	-0.955932	2.71689e-08
gene-LOC107776099	blue	-0.903568	3.88133e-06	-0.850423	5.8932e-05	-0.849462	6.12877e-05	-0.857848	4.313e-05	0.575848	0.024674	0.806511	0.000280702	0.930428	4.96748e-07	0.812469	0.000232609	0.94409	1.24012e-07	0.884624	1.18805e-05	0.710503	0.00299146	-0.941032	1.74012e-07	-0.693992	0.0041032	0.0984265	0.727103	-0.895223	6.52052e-06	-0.970063	2.27785e-09
gene-LOC107778878	blue	0.956419	2.53061e-08	0.841348	8.44551e-05	0.83671	0.000100657	0.84866	6.33107e-05	-0.566311	0.0277447	-0.893845	7.07435e-06	-0.984561	3.18697e-11	-0.868437	2.67818e-05	-0.981783	9.27982e-11	-0.943144	1.37994e-07	-0.780169	0.000601014	0.937884	2.42114e-07	0.742683	0.00151546	0.0179559	0.949357	0.938398	2.29691e-07	0.994489	4.03234e-14
gene-LOC107800943	blue	0.923631	8.95364e-07	0.682531	0.0050514	0.682885	0.00501975	0.678258	0.00544631	-0.62362	0.0129849	-0.849489	6.12194e-05	-0.916813	1.53508e-06	-0.656009	0.00791413	-0.883567	1.25728e-05	-0.882287	1.34556e-05	-0.888945	9.37036e-06	0.99048	1.39548e-12	0.460619	0.0840055	0.208554	0.45572	0.752876	0.00119717	0.898414	5.3753e-06
gene-LOC107769557	blue	0.799054	0.000352071	0.559829	0.0299913	0.553588	0.0322809	0.57839	0.023901	-0.469043	0.0777737	-0.775915	0.00067322	-0.83236	0.000118098	-0.576441	0.0244921	-0.78407	0.000540451	-0.822535	0.000166764	-0.754394	0.00115477	0.950711	5.5545e-08	0.392616	0.147738	0.193144	0.490391	0.664483	0.00688806	0.831212	0.000123093
gene-LOC107824752	blue	0.00673059	0.981007	-0.346725	0.205482	-0.33461	0.222829	-0.372371	0.171677	-0.231713	0.405993	0.0392342	0.88959	0.102584	0.716007	0.501634	0.0567566	0.175585	0.531357	0.0820503	0.77128	-0.357255	0.191125	0.235911	0.397297	-0.696949	0.00388315	0.467824	0.0786542	-0.404946	0.134314	-0.157261	0.575662
gene-LOC107804705	blue	0.951197	5.21427e-08	0.83127	0.000122834	0.827307	0.000141403	0.832837	0.000116071	-0.560789	0.0296499	-0.88691	1.0491e-05	-0.976437	4.87835e-10	-0.851128	5.72523e-05	-0.974801	7.51853e-10	-0.937627	2.48561e-07	-0.792777	0.000423053	0.948334	7.50108e-08	0.713401	0.00282401	0.0448495	0.873897	0.920707	1.13491e-06	0.990689	1.20809e-12
gene-LOC107789709	blue	0.555673	0.0315017	0.224852	0.420418	0.236779	0.395512	0.214473	0.442732	-0.5857	0.0217806	-0.471938	0.0757104	-0.495952	0.0600819	-0.0722247	0.798112	-0.41607	0.122936	-0.469177	0.0776768	-0.717726	0.00258805	0.766509	0.000858109	-0.172674	0.538292	0.263922	0.341864	0.201049	0.472453	0.449947	0.0924002
gene-LOC107830887	blue	0.907662	2.95745e-06	0.711586	0.00292795	0.712605	0.00286925	0.714067	0.0027866	-0.620245	0.0136315	-0.831564	0.000121544	-0.916195	1.60828e-06	-0.672858	0.0059799	-0.882245	1.34852e-05	-0.879077	1.58986e-05	-0.827537	0.000140268	0.993596	1.06831e-13	0.492443	0.0622042	0.0941356	0.738607	0.772379	0.000738477	0.91166	2.24004e-06
gene-LOC107816322	blue	0.908633	2.76778e-06	0.703198	0.00344901	0.704209	0.00338258	0.707844	0.00315201	-0.63499	0.0109798	-0.819621	0.00018401	-0.904226	3.7184e-06	-0.643841	0.00959296	-0.879438	1.56068e-05	-0.871115	2.3589e-05	-0.840813	8.62065e-05	0.992964	1.9655e-13	0.467141	0.0791508	0.0922847	0.743586	0.759773	0.00101423	0.90243	4.17702e-06
gene-LOC107788351	blue	0.966245	4.92386e-09	0.814772	0.000215925	0.814376	0.000218727	0.81702	0.000200608	-0.68605	0.00474353	-0.854904	4.89114e-05	-0.955881	2.73727e-08	-0.763596	0.00092303	-0.948198	7.62783e-08	-0.892133	7.81607e-06	-0.845584	7.15969e-05	0.96912	2.78017e-09	0.6034	0.0172401	0.0460907	0.870434	0.863292	3.3924e-05	0.957427	2.17911e-08
gene-LOC107816351	blue	0.930826	4.78998e-07	0.71496	0.00273707	0.713452	0.0028211	0.715797	0.00269128	-0.608341	0.0161135	-0.859923	3.9404e-05	-0.919851	1.21441e-06	-0.689093	0.00448941	-0.908499	2.7933e-06	-0.889501	9.08233e-06	-0.874995	1.95275e-05	0.980826	1.29128e-10	0.516534	0.0486781	0.198198	0.478884	0.789749	0.000461245	0.918927	1.30532e-06
gene-LOC107801001	blue	0.630574	0.0117277	0.261043	0.34735	0.263485	0.342693	0.249355	0.370124	-0.421074	0.118041	-0.628522	0.0120884	-0.614586	0.0147715	-0.257313	0.354531	-0.538948	0.0381659	-0.632326	0.0114263	-0.774445	0.000699753	0.846557	6.88845e-05	0.00817227	0.97694	0.438341	0.102182	0.338425	0.217271	0.580879	0.0231621
gene-LOC107797329	blue	0.428559	0.110971	0.0758698	0.788132	0.0852828	0.762504	0.0541004	0.848141	-0.588536	0.0209977	-0.318368	0.247489	-0.327106	0.234022	0.122402	0.663872	-0.245149	0.378514	-0.291859	0.291195	-0.666437	0.00666703	0.596385	0.0189429	-0.369303	0.175514	0.315912	0.251358	0.0155614	0.956104	0.260123	0.349114
gene-LOC107767835	blue	0.903107	3.99908e-06	0.80333	0.000309532	0.801043	0.000331724	0.81646	0.000204342	-0.507909	0.0532436	-0.854659	4.94204e-05	-0.951781	4.8289e-08	-0.829161	0.00013245	-0.946078	9.84828e-08	-0.918776	1.32069e-06	-0.729424	0.00202799	0.95797	2.00708e-08	0.699492	0.00370154	0.00590274	0.983343	0.892791	7.52355e-06	0.97488	7.36703e-10
gene-LOC107811313	blue	0.909376	2.6295e-06	0.666914	0.00661398	0.668293	0.00646239	0.663492	0.00700231	-0.630035	0.0118215	-0.826701	0.000144434	-0.898452	5.36288e-06	-0.635441	0.0109056	-0.862453	3.52262e-05	-0.861856	3.61761e-05	-0.871824	2.27989e-05	0.991483	6.78032e-13	0.433899	0.106111	0.186565	0.505562	0.733648	0.00185155	0.888888	9.40057e-06
gene-LOC107773174	blue	0.916045	1.62646e-06	0.758761	0.00103956	0.761582	0.000970204	0.76703	0.000846897	-0.653302	0.00826595	-0.818516	0.000190916	-0.916574	1.56298e-06	-0.70428	0.00337791	-0.903141	3.99026e-06	-0.863233	3.4014e-05	-0.811238	0.000241942	0.991638	6.01946e-13	0.532569	0.0409664	0.0434955	0.877677	0.801274	0.000329429	0.92678	6.8629e-07
gene-LOC107765176	blue	0.954412	3.37454e-08	0.857827	4.31687e-05	0.856644	4.54225e-05	0.862143	3.57174e-05	-0.651297	0.00853431	-0.850297	5.92355e-05	-0.964402	6.92584e-09	-0.810922	0.000244388	-0.963105	8.71188e-09	-0.904571	3.63541e-06	-0.789313	0.00046697	0.947725	8.08259e-08	0.682103	0.00508995	-0.0257094	0.927534	0.904553	3.63962e-06	0.974857	7.41123e-10
gene-LOC107823934	blue	0.94808	7.7394e-08	0.818506	0.000190977	0.816539	0.000203808	0.827167	0.0001421	-0.679719	0.00530867	-0.837151	9.90124e-05	-0.948305	7.52807e-08	-0.752955	0.00119492	-0.933082	3.88283e-07	-0.873604	2.09104e-05	-0.812376	0.000233299	0.948353	7.48337e-08	0.600898	0.0178334	0.00501556	0.985846	0.861121	3.73763e-05	0.949709	6.31555e-08
gene-LOC107815661	blue	0.861804	3.62605e-05	0.684444	0.00488216	0.681578	0.00513742	0.687218	0.00464468	-0.590072	0.0205827	-0.786122	0.000510641	-0.861956	3.60155e-05	-0.637755	0.0105308	-0.844884	7.36037e-05	-0.825604	0.000150061	-0.797551	0.000368102	0.979813	1.80038e-10	0.450359	0.0920655	0.145456	0.604987	0.730234	0.00199318	0.884222	1.21401e-05
gene-LOC107761838	blue	0.909497	2.60748e-06	0.822036	0.000169617	0.823542	0.000161122	0.826957	0.000143148	-0.639366	0.0102759	-0.8071	0.000275615	-0.923473	9.07178e-07	-0.756168	0.00110677	-0.923599	8.97721e-07	-0.861838	3.62056e-05	-0.766071	0.000867623	0.97778	3.34251e-10	0.599943	0.0180639	-0.0243477	0.931364	0.842636	8.03596e-05	0.949066	6.84867e-08
gene-LOC107779544	blue	0.810817	0.000245205	0.687481	0.00462266	0.685401	0.00479914	0.703802	0.00340917	-0.430394	0.109284	-0.808765	0.000261632	-0.885389	1.13992e-05	-0.728366	0.00207423	-0.850181	5.95163e-05	-0.87105	2.36618e-05	-0.67179	0.00609007	0.9462	9.70732e-08	0.576589	0.0244469	0.0201535	0.943168	0.782223	0.000568464	0.896675	5.97674e-06
gene-LOC107801671	blue	0.859427	4.02702e-05	0.653135	0.008288	0.647977	0.00899383	0.647471	0.00906549	-0.562871	0.0289205	-0.798094	0.000362249	-0.854724	4.92848e-05	-0.625357	0.0126615	-0.831885	0.000120142	-0.829879	0.000129108	-0.817327	0.00019859	0.966929	4.31801e-09	0.429935	0.109705	0.206788	0.459631	0.714137	0.00278266	0.870697	2.40654e-05
gene-LOC107821079	blue	0.889806	8.92742e-06	0.768056	0.000825156	0.766374	0.000861032	0.778526	0.000628104	-0.511462	0.0513261	-0.846886	6.7988e-05	-0.930057	5.13725e-07	-0.78748	0.000491671	-0.923579	8.99242e-07	-0.901639	4.39354e-06	-0.74473	0.00144661	0.971666	1.59893e-09	0.642131	0.00984962	0.0478766	0.865455	0.849996	5.99681e-05	0.949625	6.38342e-08
gene-LOC107813147	blue	0.944846	1.13722e-07	0.774394	0.000700697	0.775252	0.000685097	0.779594	0.000610387	-0.677334	0.00553487	-0.846477	6.91061e-05	-0.942916	1.41541e-07	-0.731823	0.00192622	-0.922919	9.49361e-07	-0.886543	1.07046e-05	-0.840726	8.64928e-05	0.981301	1.09845e-10	0.556932	0.0310382	0.0582347	0.836675	0.829266	0.000131957	0.944338	1.2056e-07
gene-LOC107830199	blue	0.828831	0.000134009	0.763096	0.000934578	0.763959	0.000914738	0.788849	0.000473124	-0.519244	0.0473053	-0.738386	0.00166855	-0.87623	1.83639e-05	-0.700518	0.00363018	-0.867756	2.76487e-05	-0.833631	0.000112761	-0.652443	0.00838007	0.956207	2.61045e-08	0.582212	0.0227737	-0.110219	0.695769	0.80524	0.000291942	0.91654	1.56704e-06
gene-LOC107811759	blue	0.932142	4.24175e-07	0.792523	0.000426152	0.792052	0.000431952	0.806337	0.000282216	-0.542985	0.0364691	-0.885857	1.1113e-05	-0.965117	6.08115e-09	-0.8245	0.000155902	-0.958912	1.7361e-08	-0.932953	3.93066e-07	-0.780707	0.000592344	0.942139	1.54261e-07	0.699413	0.00370709	0.0515809	0.855142	0.895787	6.30451e-06	0.966129	5.03405e-09
gene-LOC107794474	blue	0.9673	4.01641e-09	0.763942	0.000915125	0.762913	0.00093882	0.762829	0.000940774	-0.649017	0.00884781	-0.878924	1.60241e-05	-0.960349	1.38237e-08	-0.752426	0.00120994	-0.939902	1.96324e-07	-0.91178	2.22097e-06	-0.87898	1.59777e-05	0.97439	8.34344e-10	0.577245	0.0242471	0.139807	0.619227	0.843343	7.8181e-05	0.95158	4.95892e-08
gene-LOC107779981	blue	0.926412	7.08349e-07	0.71615	0.00267214	0.717713	0.00258874	0.718847	0.00252959	-0.63958	0.0102424	-0.847487	6.63729e-05	-0.926171	7.23183e-07	-0.689069	0.00449142	-0.898667	5.2923e-06	-0.883106	1.28849e-05	-0.859926	3.9398e-05	0.991764	5.45893e-13	0.502944	0.0560097	0.141787	0.614222	0.780953	0.000588413	0.915283	1.72164e-06
gene-LOC107799559	blue	0.92605	7.30706e-07	0.748458	0.00132771	0.751085	0.00124877	0.748661	0.00132148	-0.705432	0.00330353	-0.813053	0.000228278	-0.910766	2.38631e-06	-0.664926	0.00683749	-0.888357	9.68337e-06	-0.84908	6.22458e-05	-0.847278	6.693e-05	0.988568	4.56257e-12	0.478222	0.0713668	0.0635234	0.822051	0.773643	0.000714593	0.908153	2.86016e-06
gene-LOC107759744	blue	0.901797	4.3496e-06	0.738563	0.00166202	0.735026	0.00179677	0.733615	0.00185289	-0.540841	0.0373628	-0.878261	1.65756e-05	-0.920911	1.11662e-06	-0.76102	0.00098371	-0.917833	1.42027e-06	-0.906832	3.12821e-06	-0.804069	0.000302628	0.972703	1.258e-09	0.583082	0.0225229	0.109054	0.698846	0.818593	0.000190431	0.932081	4.26559e-07
gene-LOC107795369	blue	0.791053	0.000444463	0.468237	0.0783554	0.464968	0.0807452	0.454501	0.0887488	-0.376455	0.166655	-0.811549	0.000239559	-0.811325	0.00024127	-0.567989	0.0271848	-0.762007	0.000960096	-0.83948	9.07003e-05	-0.838152	9.53664e-05	0.918844	1.31375e-06	0.35627	0.19244	0.446397	0.0953196	0.611393	0.0154464	0.787437	0.000492255
gene-LOC107818839	blue	-0.668248	0.00646721	-0.654673	0.00808629	-0.652288	0.00840085	-0.629314	0.0119481	0.547634	0.0345856	0.455874	0.087668	0.610949	0.015542	0.462304	0.0827315	0.630603	0.0117225	0.534262	0.0402084	0.57375	0.0253264	-0.643793	0.00960008	-0.394322	0.145828	-0.03839	0.891953	-0.593117	0.0197788	-0.671244	0.00614704
gene-LOC107829814	blue	0.930279	5.03496e-07	0.81872	0.000189625	0.816202	0.000206074	0.827444	0.000140726	-0.537167	0.0389331	-0.8597	3.97906e-05	-0.965438	5.7306e-09	-0.829643	0.000130201	-0.962282	1.00359e-08	-0.933137	3.86261e-07	-0.762307	0.00095301	0.957522	2.14799e-08	0.706298	0.00324849	0.0127651	0.963987	0.907731	2.94368e-06	0.983775	4.39264e-11
gene-LOC107783864	blue	0.812995	0.000228703	0.757711	0.00106637	0.751888	0.00122541	0.767201	0.000843224	-0.414791	0.12421	-0.77495	0.000690546	-0.885926	1.10715e-05	-0.783735	0.000545448	-0.878889	1.60523e-05	-0.873653	2.08606e-05	-0.626015	0.0125407	0.924619	8.24727e-07	0.663825	0.00696382	-0.0530876	0.850954	0.835814	0.000104062	0.92718	6.62918e-07
gene-LOC107830873	blue	0.895605	6.37343e-06	0.840962	8.57134e-05	0.837904	9.62567e-05	0.857232	4.42898e-05	-0.510361	0.0519148	-0.824776	0.000154424	-0.94756	8.24675e-08	-0.840529	8.71459e-05	-0.952217	4.55683e-08	-0.911103	2.33035e-06	-0.691998	0.00425706	0.937843	2.43148e-07	0.736176	0.00175203	-0.0725507	0.797218	0.916427	1.58044e-06	0.981289	1.1028e-10
gene-LOC107816153	blue	0.874705	1.98097e-05	0.649074	0.00883989	0.647719	0.00903031	0.652345	0.00839325	-0.442398	0.0986845	-0.875114	1.94131e-05	-0.91493	1.76719e-06	-0.714903	0.00274021	-0.877181	1.75072e-05	-0.924478	8.34523e-07	-0.785675	0.000517015	0.945115	1.10238e-07	0.565336	0.0280743	0.158971	0.571463	0.786728	0.000502102	0.901445	4.44798e-06
gene-LOC107773005	blue	0.885491	1.13367e-05	0.611862	0.0153457	0.614895	0.0147075	0.619992	0.013681	-0.577738	0.0240975	-0.848183	6.4543e-05	-0.893903	7.04991e-06	-0.64266	0.00976963	-0.845184	7.27383e-05	-0.872161	2.24311e-05	-0.844981	7.33234e-05	0.973925	9.36875e-10	0.443438	0.0978016	0.190058	0.497481	0.719919	0.00247463	0.867149	2.84403e-05
gene-LOC107810003	blue	0.859666	3.98507e-05	0.754851	0.00114225	0.757601	0.00106921	0.770918	0.000766899	-0.592571	0.0199211	-0.7571	0.00108222	-0.881095	1.43237e-05	-0.681273	0.00516524	-0.870644	2.4126e-05	-0.827079	0.000142538	-0.725633	0.00219763	0.978942	2.36392e-10	0.531611	0.0413997	-0.021058	0.940621	0.782588	0.000562843	0.913367	1.98157e-06
gene-LOC107778030	blue	0.855785	4.7118e-05	0.820167	0.000180668	0.821004	0.000175647	0.845392	7.21442e-05	-0.598067	0.0185234	-0.728112	0.00208548	-0.880336	1.49004e-05	-0.706796	0.00321713	-0.892048	7.85441e-06	-0.824898	0.000153776	-0.675795	0.00568477	0.94837	7.46779e-08	0.608763	0.0160199	-0.124181	0.659257	0.829784	0.000129547	0.923527	9.03119e-07
gene-LOC107824587	blue	0.898643	5.30028e-06	0.657167	0.00776717	0.656861	0.00780576	0.661392	0.00724935	-0.536773	0.0391039	-0.860058	3.91705e-05	-0.920973	1.11108e-06	-0.677129	0.00555459	-0.880221	1.49892e-05	-0.907395	3.01161e-06	-0.843506	7.7687e-05	0.991847	5.11114e-13	0.494422	0.0610005	0.190946	0.495436	0.762521	0.000947972	0.905364	3.45017e-06
gene-LOC107788274	blue	0.837554	9.75291e-05	0.720575	0.00244146	0.718613	0.00254168	0.733428	0.00186044	-0.439473	0.101198	-0.822191	0.000168728	-0.892088	7.83635e-06	-0.756596	0.00109545	-0.888885	9.40226e-06	-0.885057	1.1606e-05	-0.700084	0.00366026	0.961353	1.17281e-08	0.611016	0.0155276	0.0455722	0.87188	0.811779	0.000237802	0.925043	7.95837e-07
gene-LOC107820763	blue	0.938796	2.20429e-07	0.743362	0.00149233	0.745466	0.00142247	0.745095	0.0014346	-0.65004	0.0087061	-0.845375	7.21899e-05	-0.935837	2.97429e-07	-0.703157	0.0034517	-0.911188	2.31629e-06	-0.890502	8.58188e-06	-0.852349	5.44348e-05	0.988684	4.27066e-12	0.528208	0.0429668	0.0897951	0.750297	0.804806	0.000295869	0.928664	5.82016e-07
gene-LOC107819609	blue	0.96589	5.26613e-09	0.730933	0.00196348	0.730181	0.00199543	0.725005	0.00222682	-0.650375	0.0086601	-0.896108	6.18432e-06	-0.952805	4.21027e-08	-0.727918	0.00209407	-0.927495	6.44992e-07	-0.914259	1.8567e-06	-0.904603	3.62767e-06	0.976111	5.32982e-10	0.539551	0.0379088	0.179613	0.521826	0.81586	0.000208398	0.931321	4.57735e-07
gene-LOC107788128	blue	0.86289	3.45432e-05	0.753581	0.00117731	0.758876	0.00103666	0.772124	0.000743384	-0.624307	0.0128562	-0.751516	0.00123618	-0.879054	1.59176e-05	-0.660063	0.00740931	-0.865918	3.01038e-05	-0.824427	0.000156299	-0.726267	0.00216852	0.97119	1.77973e-09	0.513747	0.0501202	-0.0874332	0.75668	0.776258	0.000667157	0.900955	4.58834e-06
gene-LOC107819692	blue	-0.858472	4.19796e-05	-0.741973	0.00153993	-0.742507	0.00152149	-0.744834	0.00144317	0.544873	0.0356949	0.776389	0.000664853	0.908607	2.77263e-06	0.786132	0.000510501	0.860346	3.86775e-05	0.840863	8.60398e-05	0.701731	0.00354728	-0.858504	4.19216e-05	-0.629494	0.0119164	0.0123652	0.965114	-0.825278	0.000151767	-0.894007	7.00731e-06
gene-LOC107805401	blue	0.962269	1.00572e-08	0.85224	5.46815e-05	0.853122	5.27132e-05	0.842006	8.23401e-05	-0.789013	0.000470941	-0.809073	0.000259108	-0.915713	1.66741e-06	-0.751853	0.00122642	-0.92555	7.62459e-07	-0.823388	0.000161974	-0.834316	0.000109969	0.87418	2.03279e-05	0.601228	0.0177544	-0.0417595	0.882528	0.852238	5.46867e-05	0.904181	3.72944e-06
gene-LOC107815251	blue	0.888317	9.70528e-06	0.678727	0.00540178	0.680414	0.00524416	0.671012	0.00617143	-0.61192	0.0153334	-0.773758	0.000712458	-0.853626	5.16132e-05	-0.702408	0.00350164	-0.82953	0.000130725	-0.802784	0.000314717	-0.78889	0.000472573	0.805188	0.000292415	0.569639	0.0266423	0.132495	0.637843	0.776776	0.000658072	0.834497	0.000109242
gene-LOC107807834	blue	0.752641	0.00120382	0.531109	0.041628	0.524681	0.0446368	0.548955	0.034064	-0.180681	0.519314	-0.833143	0.000114786	-0.8463	6.95941e-05	-0.710527	0.00299007	-0.814655	0.000216755	-0.90745	3.00025e-06	-0.66702	0.00660225	0.875544	1.90029e-05	0.595494	0.0191681	0.252054	0.364794	0.738324	0.00167084	0.84056	8.70449e-05
gene-LOC107761689	blue	-0.914099	1.87861e-06	-0.773014	0.00072641	-0.768752	0.000810674	-0.792761	0.000423252	0.56877	0.0269269	0.852683	5.36842e-05	0.921939	1.0282e-06	0.765331	0.000883905	0.933591	3.69945e-07	0.897005	5.85839e-06	0.767147	0.000844376	-0.946222	9.68251e-08	-0.643679	0.00961701	-0.0186824	0.947311	-0.861116	3.73856e-05	-0.940846	1.77533e-07
gene-LOC107803997	blue	0.906653	3.16608e-06	0.635444	0.0109051	0.635432	0.010907	0.626579	0.0124377	-0.621911	0.0133093	-0.847116	6.73646e-05	-0.894886	6.65255e-06	-0.619977	0.0136839	-0.852612	5.38436e-05	-0.864534	3.20706e-05	-0.899556	5.0088e-06	0.984045	3.94097e-11	0.402595	0.136807	0.24869	0.371445	0.709343	0.00306071	0.870225	2.46125e-05
gene-LOC107811322	blue	0.908655	2.76361e-06	0.655246	0.00801204	0.657061	0.00778052	0.645123	0.00940395	-0.653447	0.00824676	-0.829464	0.000131033	-0.884646	1.18661e-05	-0.611252	0.0154766	-0.85132	5.6801e-05	-0.844198	7.56121e-05	-0.897666	5.62751e-06	0.984245	3.6329e-11	0.395596	0.144414	0.224269	0.421657	0.708027	0.00314073	0.868493	2.67116e-05
gene-LOC107809495	blue	0.921273	1.08472e-06	0.685008	0.00483307	0.685133	0.00482226	0.684406	0.00488548	-0.62401	0.0129118	-0.844816	7.37994e-05	-0.911409	2.28041e-06	-0.654674	0.00808613	-0.883418	1.26732e-05	-0.87615	1.84375e-05	-0.877642	1.71044e-05	0.992743	2.40177e-13	0.461665	0.0832131	0.187295	0.503869	0.755484	0.00112509	0.901988	4.29694e-06
gene-LOC107772786	blue	0.715727	0.00269507	0.785461	0.000520097	0.787982	0.000484796	0.817	0.00020074	-0.446421	0.0952994	-0.608901	0.0159894	-0.767447	0.000837989	-0.693261	0.00415911	-0.807439	0.000272719	-0.725426	0.0022072	-0.475937	0.0729247	0.854454	4.98483e-05	0.632832	0.0113405	-0.259519	0.350273	0.784297	0.000537081	0.863937	3.29503e-05
gene-LOC107771511	blue	0.939029	2.15137e-07	0.776905	0.000655813	0.772477	0.000736602	0.784556	0.000533266	-0.543221	0.0363715	-0.882464	1.33303e-05	-0.975472	6.31773e-10	-0.797055	0.000373523	-0.951536	4.98787e-08	-0.945158	1.09692e-07	-0.807691	0.000270583	0.971003	1.85536e-09	0.653074	0.00829609	0.0897314	0.750469	0.87926	1.57507e-05	0.972671	1.2674e-09
gene-LOC107788129	blue	0.884753	1.17983e-05	0.77652	0.000662538	0.777585	0.000644085	0.788635	0.000475987	-0.645314	0.00937604	-0.764163	0.000910092	-0.893355	7.28011e-06	-0.670844	0.00618905	-0.880189	1.50143e-05	-0.836325	0.000102108	-0.751881	0.00122561	0.976681	4.56207e-10	0.52074	0.0465596	-0.0600792	0.831569	0.794529	0.000402158	0.919273	1.27065e-06
gene-LOC107814048	blue	0.918879	1.31017e-06	0.713077	0.00284236	0.715737	0.0026945	0.712717	0.00286281	-0.633656	0.0112017	-0.833268	0.000114266	-0.917657	1.43956e-06	-0.67598	0.00566659	-0.889204	9.23536e-06	-0.873867	2.06428e-05	-0.855192	4.83193e-05	0.99403	6.7743e-14	0.488718	0.0645166	0.139289	0.620537	0.770211	0.000780978	0.909025	2.69415e-06
gene-LOC107816576	blue	0.896127	6.17724e-06	0.788792	0.000473885	0.79184	0.000434579	0.795711	0.000388552	-0.713365	0.00282601	-0.751128	0.00124751	-0.882281	1.346e-05	-0.658711	0.00757467	-0.878088	1.6722e-05	-0.80615	0.000283858	-0.783194	0.000553585	0.977677	3.44322e-10	0.4935	0.061559	-0.0277435	0.921816	0.777306	0.000648882	0.905814	3.34872e-06
gene-LOC107781642	blue	0.904633	3.62069e-06	0.631316	0.0115992	0.629138	0.0119791	0.628988	0.0120056	-0.521995	0.0459405	-0.881551	1.39865e-05	-0.920282	1.17375e-06	-0.678035	0.00546759	-0.87794	1.68476e-05	-0.913055	2.02684e-06	-0.87461	1.99024e-05	0.98107	1.189e-10	0.48499	0.0668929	0.272799	0.325256	0.751529	0.00123581	0.894479	6.81474e-06
gene-LOC107767049	blue	0.724085	0.00227009	0.604044	0.0170899	0.617725	0.0141305	0.601431	0.0177058	-0.840629	8.68135e-05	-0.50775	0.0533307	-0.642304	0.00982341	-0.314235	0.25402	-0.62529	0.0126739	-0.529482	0.0423748	-0.710851	0.00297096	0.843019	7.91737e-05	0.11962	0.671111	-0.092031	0.744269	0.475071	0.0735219	0.649207	0.00882137
gene-LOC107801592	blue	0.659941	0.00742408	0.695302	0.00400456	0.686364	0.0047168	0.722582	0.00234224	-0.160999	0.566501	-0.631312	0.0116001	-0.787775	0.000487626	-0.732031	0.00191758	-0.784358	0.00053618	-0.798557	0.000357311	-0.427084	0.112341	0.786318	0.000507862	0.713891	0.0027964	-0.0920212	0.744295	0.795691	0.000388769	0.847467	6.64257e-05
gene-LOC107794123	blue	0.523234	0.0453357	0.122624	0.663294	0.118549	0.673905	0.100359	0.721938	-0.181568	0.517231	-0.675334	0.00573028	-0.544586	0.0358118	-0.303957	0.270717	-0.466127	0.0798923	-0.608959	0.0159765	-0.698616	0.00376333	0.693155	0.00416729	0.0460909	0.870433	0.598237	0.0184814	0.287627	0.298568	0.484659	0.0671071
gene-LOC107804035	blue	0.826476	0.000145575	0.753696	0.00117411	0.753657	0.0011752	0.787949	0.000485246	-0.527436	0.0433285	-0.722898	0.00232694	-0.864118	3.26815e-05	-0.69113	0.0043255	-0.851598	5.61523e-05	-0.822156	0.000168926	-0.624839	0.0127573	0.91693	1.5215e-06	0.598369	0.0184489	-0.163472	0.560474	0.815732	0.000209275	0.907831	2.9238e-06
gene-LOC107780905	blue	0.617642	0.0141472	0.250823	0.367219	0.247247	0.374316	0.234618	0.399965	-0.427045	0.112377	-0.600565	0.0179136	-0.580785	0.0231897	-0.236018	0.397078	-0.514902	0.0495187	-0.589531	0.0207283	-0.773463	0.000717953	0.806171	0.000283677	-0.0118807	0.96648	0.493936	0.0612946	0.318862	0.246716	0.554936	0.0317754
gene-LOC107823936	blue	0.786475	0.000505649	0.611955	0.015326	0.611938	0.0153296	0.6046	0.0169611	-0.50956	0.0523462	-0.666855	0.00662046	-0.814687	0.000216529	-0.515237	0.0493456	-0.749875	0.00128463	-0.75718	0.00108014	-0.761333	0.000976184	0.900799	4.63374e-06	0.352153	0.197999	0.194854	0.486483	0.631098	0.0116368	0.786799	0.000501116
gene-LOC107820356	blue	0.914573	1.81444e-06	0.773333	0.000720392	0.772757	0.000731264	0.788277	0.000480796	-0.603684	0.017174	-0.820429	0.000179083	-0.919138	1.28402e-06	-0.704206	0.00338272	-0.917547	1.45174e-06	-0.877603	1.71382e-05	-0.7927	0.000423984	0.963875	7.61065e-09	0.573182	0.0255052	0.0197447	0.944319	0.828272	0.000136684	0.932077	4.26736e-07
gene-LOC107815159	blue	0.910314	2.46318e-06	0.79005	0.000457329	0.781626	0.000577774	0.797994	0.000363317	-0.495264	0.0604933	-0.848311	6.42097e-05	-0.949471	6.50857e-08	-0.804127	0.000302092	-0.936806	2.70075e-07	-0.922806	9.58213e-07	-0.739961	0.00161107	0.935175	3.17444e-07	0.682936	0.00501519	0.00981795	0.972298	0.890841	8.41807e-06	0.966405	4.77667e-09
gene-LOC107826136	blue	0.597043	0.0187779	0.182285	0.515548	0.183629	0.512403	0.163705	0.559907	-0.42248	0.11669	-0.631458	0.0115749	-0.554161	0.0320652	-0.217357	0.436473	-0.487744	0.0651315	-0.582593	0.0226634	-0.787654	0.000489279	0.77873	0.000624692	-0.0518252	0.854463	0.52033	0.046763	0.271982	0.326766	0.50579	0.0544113
gene-LOC107798295	blue	0.886207	1.09029e-05	0.700277	0.00364687	0.699073	0.00373096	0.704679	0.00335198	-0.577154	0.0242745	-0.820784	0.000176957	-0.906108	3.28379e-06	-0.665899	0.00672728	-0.87446	2.005e-05	-0.874172	2.03364e-05	-0.809247	0.000257696	0.996257	3.27856e-15	0.485888	0.0663149	0.109594	0.69742	0.761248	0.000978224	0.905542	3.40975e-06
gene-LOC107772941	blue	0.783583	0.000547729	0.6432	0.00968849	0.639988	0.0101788	0.653667	0.00821784	-0.451155	0.0914219	-0.773259	0.000721788	-0.832885	0.000115868	-0.667681	0.00652928	-0.807016	0.000276331	-0.836137	0.000102823	-0.670393	0.00623671	0.915366	1.71105e-06	0.505315	0.0546757	0.0125468	0.964602	0.736676	0.00173284	0.866787	2.89218e-05
gene-LOC107818853	blue	0.898465	5.35861e-06	0.724029	0.00227274	0.725683	0.00219533	0.732265	0.00190792	-0.623584	0.0129917	-0.810578	0.000247077	-0.907758	2.93835e-06	-0.660118	0.0074026	-0.882329	1.3426e-05	-0.866115	2.98321e-05	-0.811366	0.000240958	0.995333	1.37199e-14	0.488407	0.0647129	0.0567161	0.840883	0.771037	0.000764567	0.910192	2.48432e-06
gene-LOC107789007	blue	0.929902	5.20962e-07	0.74563	0.00141713	0.742252	0.00153028	0.74645	0.00139071	-0.593138	0.0197733	-0.874222	2.02864e-05	-0.948185	7.63995e-08	-0.748312	0.00133221	-0.921231	1.08842e-06	-0.909205	2.66074e-06	-0.837895	9.62918e-05	0.986546	1.30906e-11	0.568398	0.0270493	0.142578	0.612226	0.824019	0.000158508	0.943904	1.26665e-07
gene-LOC107818668	blue	0.972439	1.33831e-09	0.794694	0.000400242	0.793685	0.000412114	0.799434	0.000348105	-0.691727	0.00427836	-0.87715	1.75352e-05	-0.952655	4.2967e-08	-0.768881	0.000808001	-0.947077	8.74312e-08	-0.903825	3.81701e-06	-0.849465	6.12799e-05	0.93542	3.099e-07	0.617456	0.0141845	0.0237636	0.933007	0.870585	2.41944e-05	0.945851	1.01152e-07
gene-LOC107797028	blue	0.863171	3.41085e-05	0.698877	0.00374481	0.700325	0.00364354	0.705172	0.00332019	-0.522704	0.045594	-0.811895	0.000236919	-0.898385	5.38512e-06	-0.693169	0.00416619	-0.875501	1.90439e-05	-0.88104	1.43645e-05	-0.76694	0.00084882	0.987167	9.64106e-12	0.527602	0.0432503	0.0786586	0.780517	0.771397	0.0007575	0.907609	2.96821e-06
gene-LOC107781126	blue	0.480316	0.06996	0.149646	0.594511	0.162205	0.563559	0.116678	0.678796	-0.656239	0.00788479	-0.336638	0.219864	-0.358964	0.188858	0.0733974	0.794898	-0.288062	0.297805	-0.294568	0.286532	-0.714038	0.00278822	0.618952	0.0138857	-0.328119	0.232492	0.349745	0.201297	0.0584914	0.835964	0.296588	0.283084
gene-LOC107803155	blue	-0.944897	1.13052e-07	-0.846604	6.87575e-05	-0.851013	5.75227e-05	-0.850288	5.92579e-05	0.799478	0.000347648	0.780199	0.000600519	0.912177	2.15905e-06	0.722018	0.00236979	0.907387	3.01324e-06	0.810254	0.00024963	0.800377	0.000338433	-0.903065	4.00986e-06	-0.57904	0.0237066	0.0925421	0.742893	-0.83723	9.87188e-05	-0.904478	3.65757e-06
gene-LOC107797848	blue	0.859006	4.10155e-05	0.740499	0.00159179	0.742361	0.00152652	0.753711	0.00117369	-0.515957	0.048974	-0.795575	0.000390099	-0.903707	3.84648e-06	-0.732661	0.00189163	-0.886608	1.06664e-05	-0.880008	1.51549e-05	-0.713935	0.00279398	0.968237	3.33237e-09	0.588527	0.0210002	-0.0279421	0.921258	0.813764	0.000223104	0.927654	6.36129e-07
gene-LOC107796817	blue	0.872169	2.24223e-05	0.854972	4.87711e-05	0.853355	5.22016e-05	0.875574	1.89744e-05	-0.54231	0.0367486	-0.80808	0.00026731	-0.916749	1.54251e-06	-0.82848	0.000135684	-0.935059	3.21058e-07	-0.871661	2.29777e-05	-0.649148	0.00882954	0.922915	9.49717e-07	0.725418	0.00220761	-0.161644	0.564926	0.90307	4.00868e-06	0.960373	1.37701e-08
gene-LOC107803758	blue	-0.597483	0.0186682	-0.660489	0.00735775	-0.669114	0.00637333	-0.636044	0.0108069	0.514466	0.0497453	0.436149	0.104109	0.607763	0.0162422	0.47196	0.0756948	0.631708	0.0115319	0.54189	0.0369237	0.493057	0.0618289	-0.72904	0.00204469	-0.359188	0.188562	0.146793	0.601637	-0.538307	0.0384404	-0.649851	0.00873213
gene-LOC107768058	blue	0.887434	1.01923e-05	0.86909	2.59714e-05	0.867792	2.76016e-05	0.882285	1.34571e-05	-0.58782	0.0211932	-0.796048	0.000384733	-0.922746	9.62914e-07	-0.82217	0.000168846	-0.936577	2.76323e-07	-0.861649	3.65113e-05	-0.67738	0.00553045	0.93889	2.1828e-07	0.701878	0.00353729	-0.133231	0.63596	0.896175	6.15954e-06	0.966308	4.86516e-09
gene-LOC107794511	blue	0.923941	8.72672e-07	0.842601	8.04684e-05	0.841555	8.37856e-05	0.842258	8.15414e-05	-0.570714	0.0262933	-0.835774	0.000104218	-0.95277	4.2304e-08	-0.828113	0.000137454	-0.949164	6.76483e-08	-0.908793	2.73751e-06	-0.742138	0.00153421	0.934771	3.30205e-07	0.703534	0.00342678	-0.0561034	0.842582	0.904756	3.59144e-06	0.969591	2.5186e-09
gene-LOC107831461	blue	0.861058	3.74812e-05	0.640731	0.0100637	0.63996	0.0101831	0.649003	0.00884973	-0.568094	0.02715	-0.812815	0.000230035	-0.878811	1.61171e-05	-0.620525	0.013577	-0.839875	8.93485e-05	-0.855925	4.68381e-05	-0.811061	0.00024331	0.990354	1.51867e-12	0.428861	0.110693	0.152984	0.586219	0.713648	0.00281006	0.875163	1.93659e-05
gene-LOC107780963	blue	0.877123	1.75588e-05	0.858568	4.18057e-05	0.854246	5.02873e-05	0.874728	1.97867e-05	-0.512032	0.0510238	-0.801804	0.0003242	-0.925887	7.40887e-07	-0.847587	6.61068e-05	-0.942366	1.50451e-07	-0.884145	1.219e-05	-0.652402	0.00838555	0.924004	8.68109e-07	0.749646	0.00129152	-0.114942	0.683343	0.917113	1.50058e-06	0.974812	7.49668e-10
gene-LOC107789694	blue	0.866854	2.88324e-05	0.720341	0.00245324	0.720539	0.00244327	0.735238	0.00178844	-0.60613	0.0166103	-0.785793	0.000515335	-0.887134	1.03626e-05	-0.657856	0.00768088	-0.864002	3.28541e-05	-0.845401	7.21173e-05	-0.761014	0.000983872	0.990855	1.07562e-12	0.487278	0.0654272	0.00974709	0.972498	0.762503	0.000948394	0.904815	3.57751e-06
gene-LOC107818709	blue	0.863338	3.38538e-05	0.791284	0.000441546	0.787076	0.000497255	0.821787	0.000171059	-0.498321	0.0586787	-0.788063	0.000483693	-0.921587	1.05777e-06	-0.792639	0.000424734	-0.914256	1.85714e-06	-0.885251	1.14851e-05	-0.661307	0.00725958	0.92681	6.84518e-07	0.69075	0.00435573	-0.0867424	0.758549	0.880189	1.50137e-05	0.957314	2.21616e-08
gene-LOC107808578	blue	0.803329	0.000309546	0.520658	0.0465999	0.511832	0.0511294	0.515184	0.0493728	-0.284435	0.304201	-0.874617	1.98951e-05	-0.852764	5.35048e-05	-0.687573	0.00461496	-0.81931	0.000185929	-0.895855	6.27875e-06	-0.789214	0.000468272	0.898054	5.49547e-06	0.511048	0.0515468	0.408248	0.130865	0.704861	0.00334023	0.833718	0.000112402
gene-LOC107760942	blue	0.4123	0.126716	0.0379634	0.893147	0.0494985	0.860937	-0.0186645	0.947361	-0.626677	0.01242	-0.264602	0.340575	-0.244161	0.3805	0.147874	0.598935	-0.179893	0.521167	-0.17508	0.532558	-0.709321	0.00306204	0.436491	0.103806	-0.399713	0.139906	0.500039	0.0576765	-0.0463859	0.869611	0.155132	0.580908
gene-LOC107823181	blue	0.854345	5.0078e-05	0.553523	0.0323052	0.547769	0.0345318	0.546328	0.035107	-0.38349	0.158233	-0.914232	1.86039e-06	-0.895589	6.37982e-06	-0.695504	0.00398948	-0.843905	7.64833e-05	-0.922139	1.01165e-06	-0.837193	9.88553e-05	0.933769	3.63718e-07	0.494542	0.0609281	0.350815	0.199826	0.728575	0.00206507	0.866539	2.92542e-05
gene-LOC107778880	blue	0.941801	1.60076e-07	0.830934	0.000124326	0.828665	0.000134797	0.82906	0.000132925	-0.655409	0.00799102	-0.852217	5.47336e-05	-0.939679	2.00991e-07	-0.802975	0.000312902	-0.940734	1.7967e-07	-0.884537	1.1936e-05	-0.784836	0.000529153	0.947659	8.14746e-08	0.650169	0.00868828	-0.0113773	0.9679	0.879494	1.55621e-05	0.960761	1.29277e-08
gene-LOC107793895	blue	0.964638	6.63607e-09	0.773356	0.000719956	0.773657	0.00071434	0.761772	0.000965675	-0.757404	0.00107432	-0.849592	6.09632e-05	-0.918272	1.37315e-06	-0.690005	0.00441545	-0.911839	2.21165e-06	-0.851356	5.67171e-05	-0.900593	4.69406e-06	0.949707	6.31711e-08	0.499361	0.0580704	0.0991094	0.725277	0.796709	0.000377346	0.906124	3.28018e-06
gene-LOC107787678	blue	0.919051	1.29277e-06	0.798581	0.000357055	0.800595	0.000336223	0.806715	0.000278928	-0.712555	0.00287207	-0.800997	0.000332189	-0.906773	3.14053e-06	-0.703385	0.00343662	-0.901041	4.56328e-06	-0.833711	0.000112434	-0.790404	0.000452756	0.970486	2.07843e-09	0.534169	0.0402498	-0.0476948	0.865961	0.81154	0.000239626	0.924369	8.42168e-07
gene-LOC107789858	blue	0.897685	5.62084e-06	0.714592	0.00275737	0.720288	0.00245594	0.71109	0.00295694	-0.734131	0.00183222	-0.755695	0.00111941	-0.869844	2.50625e-05	-0.589376	0.02077	-0.838413	9.44346e-05	-0.794909	0.000397745	-0.844105	7.5889e-05	0.971239	1.76054e-09	0.398491	0.141234	0.0779878	0.782347	0.71151	0.00293242	0.861965	3.60022e-05
gene-LOC107774509	blue	0.935184	3.17176e-07	0.773538	0.000716555	0.778178	0.000633986	0.769887	0.000787484	-0.780991	0.000587813	-0.796348	0.000381368	-0.892111	7.82598e-06	-0.649341	0.00880269	-0.884059	1.22463e-05	-0.814123	0.000220525	-0.855895	4.68969e-05	0.958842	1.75517e-08	0.465855	0.0800916	0.0168109	0.952583	0.768169	0.000822785	0.88799	9.88321e-06
gene-LOC107791182	blue	0.926916	6.78281e-07	0.761345	0.000975893	0.762308	0.000952984	0.751175	0.00124612	-0.76438	0.000905173	-0.782506	0.0005641	-0.8764	1.82084e-05	-0.623557	0.0129968	-0.865945	3.00667e-05	-0.800285	0.000339364	-0.858222	4.24367e-05	0.943372	1.34507e-07	0.440081	0.100672	0.0448277	0.873958	0.753709	0.00117374	0.876168	1.84212e-05
gene-LOC107811787	blue	0.516924	0.0484788	0.177979	0.525684	0.189614	0.498506	0.133202	0.636032	-0.764792	0.000895899	-0.356183	0.192556	-0.343065	0.210629	0.0374368	0.894622	-0.293231	0.288827	-0.257252	0.354649	-0.749394	0.00129912	0.522118	0.0458803	-0.29239	0.290277	0.346274	0.206112	0.0825301	0.769976	0.272453	0.325894
gene-LOC107771388	blue	0.918095	1.39204e-06	0.829396	0.000131346	0.835934	0.000103601	0.828072	0.000137649	-0.791923	0.000433549	-0.770315	0.00077889	-0.876303	1.82967e-05	-0.718051	0.002571	-0.875014	1.95094e-05	-0.768317	0.000819707	-0.767338	0.000840309	0.835556	0.00010506	0.573629	0.0253645	-0.130507	0.642939	0.820613	0.000177983	0.868791	2.63398e-05
gene-LOC107808708	blue	0.852118	5.49601e-05	0.731231	0.00195093	0.72466	0.00224296	0.748125	0.00133799	-0.412981	0.126028	-0.787218	0.000495287	-0.912804	2.06392e-06	-0.73057	0.00197887	-0.893062	7.40564e-06	-0.906353	3.23042e-06	-0.698119	0.00379873	0.939026	2.15205e-07	0.633112	0.0112932	0.0320321	0.909773	0.835826	0.000104017	0.934793	3.29496e-07
gene-LOC107788078	blue	-0.782723	0.000560773	-0.584867	0.0220146	-0.581302	0.0230384	-0.623219	0.0130604	0.490904	0.063152	0.750079	0.00127853	0.780731	0.000591961	0.584501	0.0221182	0.787557	0.000490602	0.780429	0.000596808	0.69169	0.00428125	-0.819655	0.000183801	-0.488878	0.064416	-0.0715253	0.800031	-0.699322	0.00371348	-0.791944	0.000433285
gene-LOC107810858	blue	0.850539	5.86525e-05	0.615109	0.0146631	0.617627	0.0141501	0.620869	0.0135101	-0.536314	0.0393042	-0.820279	0.00017999	-0.854023	5.07619e-05	-0.670259	0.00625094	-0.828495	0.000135612	-0.839014	9.23153e-05	-0.784442	0.000534934	0.948867	7.02151e-08	0.472656	0.0752048	0.155121	0.580935	0.723405	0.00230252	0.862183	3.56537e-05
gene-LOC107784433	blue	0.891677	8.02413e-06	0.825618	0.000149988	0.83221	0.00011874	0.824975	0.000153369	-0.782591	0.000562785	-0.693739	0.00412245	-0.86476	3.17416e-05	-0.644557	0.00948698	-0.860822	3.78745e-05	-0.756476	0.00109863	-0.774578	0.000697324	0.9186	1.33885e-06	0.502218	0.0564231	-0.0541806	0.847918	0.767669	0.000833307	0.868909	2.61944e-05
gene-LOC107779138	blue	0.714482	0.00276346	0.721807	0.00238019	0.720384	0.0024511	0.749252	0.00130344	-0.384039	0.157589	-0.657983	0.00766495	-0.803897	0.000304226	-0.695174	0.00401409	-0.792349	0.000428286	-0.767413	0.000838717	-0.511866	0.0511118	0.889575	9.04471e-06	0.593542	0.0196685	-0.125312	0.656329	0.759884	0.00101149	0.86652	2.9281e-05
gene-LOC107799902	blue	0.802186	0.000320477	0.769951	0.000786197	0.768167	0.000822834	0.801362	0.000328553	-0.520099	0.0468778	-0.706138	0.00325861	-0.860311	3.87376e-05	-0.697389	0.00385121	-0.852184	5.48097e-05	-0.81691	0.000201338	-0.608534	0.0160705	0.936082	2.90292e-07	0.590879	0.0203672	-0.161933	0.564222	0.80253	0.000317154	0.905902	3.32908e-06
gene-LOC107794718	blue	0.83184	0.000120338	0.718545	0.00254522	0.720962	0.00242208	0.739911	0.00161285	-0.513004	0.0505102	-0.764799	0.000895762	-0.874957	1.95638e-05	-0.676445	0.00562103	-0.860768	3.79647e-05	-0.846191	6.98949e-05	-0.700607	0.00362404	0.973129	1.13681e-09	0.542989	0.0364674	-0.00212409	0.994006	0.772315	0.000739722	0.900044	4.85846e-06
gene-LOC107773828	blue	0.944476	1.18674e-07	0.788487	0.000477968	0.7886	0.00047645	0.777795	0.000640486	-0.705275	0.00331361	-0.823558	0.000161033	-0.906809	3.13304e-06	-0.711219	0.00294937	-0.917482	1.45892e-06	-0.847993	6.50385e-05	-0.867564	2.78972e-05	0.962128	1.03012e-08	0.538777	0.0382389	0.125377	0.656159	0.806322	0.000282348	0.916896	1.5254e-06
gene-LOC107821865	blue	0.833849	0.000111868	0.737389	0.0017058	0.739192	0.00163892	0.758694	0.00104126	-0.543935	0.0360779	-0.757621	0.0010687	-0.880927	1.44499e-05	-0.697673	0.00383074	-0.86307	3.42636e-05	-0.843618	7.73471e-05	-0.687211	0.00464525	0.970022	2.29776e-09	0.551929	0.0329111	-0.0572962	0.839275	0.785878	0.000514107	0.91175	2.22581e-06
gene-LOC107773293	blue	0.802966	0.000312988	0.504981	0.0548623	0.498642	0.0584903	0.511152	0.0514915	-0.381987	0.160009	-0.849793	6.04659e-05	-0.834702	0.000108421	-0.620256	0.0136294	-0.797281	0.000371053	-0.864589	3.19897e-05	-0.80246	0.000317833	0.930888	4.76289e-07	0.42025	0.118838	0.350544	0.200197	0.66623	0.00669018	0.827968	0.000138157
gene-LOC107813031	blue	0.896843	5.91622e-06	0.727177	0.00212721	0.726374	0.0021636	0.728292	0.00207753	-0.530512	0.0419009	-0.85092	5.77422e-05	-0.928555	5.87658e-07	-0.731408	0.00194351	-0.909293	2.64465e-06	-0.914144	1.87249e-06	-0.798525	0.00035765	0.963914	7.55768e-09	0.572794	0.025628	0.0731663	0.795531	0.812281	0.000234015	0.92162	1.05495e-06
gene-LOC107783615	blue	0.907772	2.93539e-06	0.743456	0.00148914	0.745866	0.00140951	0.742134	0.00153434	-0.669337	0.00634939	-0.80922	0.000257913	-0.901154	4.53089e-06	-0.682674	0.00503859	-0.885353	1.14214e-05	-0.844577	7.44963e-05	-0.828175	0.000137152	0.987818	6.88361e-12	0.493994	0.0612595	0.0924704	0.743086	0.770384	0.000777522	0.907589	2.97214e-06
gene-LOC107832595	blue	-0.394743	0.14536	-0.482894	0.0682564	-0.487455	0.0653148	-0.51773	0.0480685	0.41461	0.124391	0.324661	0.237744	0.400247	0.139328	0.328525	0.231879	0.437972	0.102506	0.346137	0.206303	0.230322	0.408897	-0.53185	0.0412911	-0.274819	0.321543	0.38515	0.156288	-0.399705	0.139914	-0.442129	0.0989142
gene-LOC107761368	blue	0.912458	2.11602e-06	0.786566	0.000504373	0.788017	0.000484329	0.793294	0.000416799	-0.619881	0.0137028	-0.817182	0.000199543	-0.935896	2.95703e-07	-0.736156	0.00175278	-0.914936	1.76649e-06	-0.884202	1.2153e-05	-0.779879	0.000605726	0.981263	1.11296e-10	0.578952	0.0237328	-0.0128142	0.963848	0.831299	0.000122708	0.942423	1.49508e-07
gene-LOC107803786	blue	0.872977	2.156e-05	0.721962	0.00237253	0.726906	0.00213944	0.732214	0.00191002	-0.665657	0.00675461	-0.765446	0.00088135	-0.874681	1.98329e-05	-0.631204	0.0116186	-0.85603	4.6628e-05	-0.817458	0.000197733	-0.787614	0.000489818	0.982296	7.7151e-11	0.451879	0.0908385	0.0153558	0.956684	0.73833	0.00167063	0.884099	1.222e-05
gene-LOC107785603	blue	-0.767659	0.000833509	-0.557086	0.0309818	-0.558581	0.0304387	-0.548181	0.0343689	0.46304	0.0821799	0.816564	0.000203645	0.781913	0.000573283	0.717198	0.00261599	0.773116	0.000724486	0.789613	0.000463024	0.708099	0.00313634	-0.785655	0.000517308	-0.519908	0.0469732	-0.138488	0.622568	-0.685274	0.00481007	-0.75607	0.0011094
gene-LOC107814698	blue	0.925219	7.84111e-07	0.689305	0.00447216	0.6903	0.00439171	0.689266	0.00447532	-0.612738	0.0151592	-0.865554	3.06111e-05	-0.928257	6.03298e-07	-0.680584	0.00522845	-0.891677	8.02415e-06	-0.893551	7.19737e-06	-0.871455	2.32075e-05	0.988303	5.29136e-12	0.488781	0.0644769	0.172234	0.539345	0.770096	0.000783283	0.906345	3.23217e-06
gene-LOC107811677	blue	0.89453	6.79411e-06	0.719129	0.00251504	0.721938	0.00237371	0.715544	0.00270502	-0.669883	0.00629097	-0.794455	0.000403031	-0.885411	1.13859e-05	-0.646117	0.00925941	-0.863203	3.40593e-05	-0.836029	0.000103235	-0.822785	0.000165351	0.989966	1.96068e-12	0.449276	0.0929476	0.0643888	0.819664	0.744333	0.00145976	0.894021	7.00121e-06
gene-LOC107818021	blue	0.876893	1.7763e-05	0.703361	0.00343823	0.702204	0.00351535	0.709375	0.00305873	-0.513873	0.0500547	-0.815557	0.000210471	-0.905968	3.31446e-06	-0.692825	0.0041927	-0.884119	1.22072e-05	-0.888859	9.41593e-06	-0.783027	0.000556125	0.989755	2.24349e-12	0.536491	0.0392268	0.116679	0.678792	0.782216	0.000568582	0.915721	1.6664e-06
gene-LOC107828045	blue	-0.638994	0.0103344	-0.708603	0.00310553	-0.716395	0.00265891	-0.729559	0.00202217	0.659586	0.00746736	0.468777	0.0779652	0.600009	0.018048	0.492682	0.0620578	0.653343	0.00826057	0.516334	0.0487808	0.462953	0.0822446	-0.730941	0.00196316	-0.394787	0.145311	0.327954	0.232741	-0.615389	0.0146053	-0.70963	0.00304345
gene-LOC107828442	blue	0.861226	3.72035e-05	0.813413	0.000225649	0.821847	0.000170713	0.806233	0.000283131	-0.868734	2.64111e-05	-0.647634	0.00904238	-0.801199	0.000330176	-0.575717	0.0247146	-0.804835	0.00029561	-0.6734	0.00592448	-0.750315	0.0012715	0.886337	1.08259e-05	0.405852	0.133362	-0.153885	0.583988	0.707704	0.00316068	0.816336	0.000205173
gene-LOC107823995	blue	0.890471	8.59695e-06	0.79881	0.000354631	0.798001	0.000363248	0.819488	0.000184828	-0.5741	0.0252168	-0.800717	0.000334989	-0.915632	1.67748e-06	-0.779029	0.000619707	-0.91895	1.30297e-06	-0.868469	2.67414e-05	-0.71407	0.00278643	0.956392	2.54084e-08	0.650546	0.00863657	-0.0454031	0.872352	0.862097	3.57909e-05	0.953074	4.05978e-08
gene-LOC107816743	blue	0.841976	8.24347e-05	0.698912	0.00374236	0.68927	0.004475	0.720224	0.00245915	-0.339311	0.215993	-0.879476	1.55769e-05	-0.929192	5.55305e-07	-0.84196	8.24861e-05	-0.905611	3.39407e-06	-0.934749	3.3091e-07	-0.678137	0.00545785	0.900852	4.61812e-06	0.72239	0.00235161	0.11189	0.691365	0.866674	2.90729e-05	0.935067	3.2081e-07
gene-LOC107809663	blue	0.884811	1.17612e-05	0.706688	0.00322394	0.708471	0.00311358	0.710027	0.0030197	-0.564156	0.028477	-0.824687	0.000154902	-0.898617	5.30861e-06	-0.693965	0.00410529	-0.881569	1.39728e-05	-0.869242	2.57861e-05	-0.801604	0.000326163	0.990725	1.17792e-12	0.517724	0.0480714	0.127282	0.65124	0.772674	0.000732861	0.911075	2.33497e-06
gene-LOC107795032	blue	-0.911546	2.25827e-06	-0.701596	0.00355644	-0.709602	0.00304511	-0.675715	0.00569266	0.720784	0.00243098	0.788551	0.000477102	0.841093	8.52839e-05	0.687118	0.00465308	0.846506	6.90239e-05	0.768019	0.000825925	0.863633	3.34057e-05	-0.846714	6.84555e-05	-0.485195	0.0667607	-0.148416	0.597581	-0.738033	0.00168167	-0.828633	0.000134951
gene-LOC107803630	blue	0.810377	0.000248659	0.674839	0.00577959	0.677634	0.00550594	0.706654	0.00322609	-0.490616	0.0633307	-0.748167	0.0013367	-0.867321	2.82137e-05	-0.657542	0.00772007	-0.828563	0.000135284	-0.839475	9.07143e-05	-0.662498	0.00711847	0.956909	2.35426e-08	0.524396	0.0447741	-0.0565934	0.841223	0.756954	0.00108605	0.884874	1.17215e-05
gene-LOC107803481	blue	0.797433	0.000369389	0.75399	0.00116592	0.753907	0.00116823	0.772036	0.000745077	-0.62008	0.0136638	-0.695602	0.00398223	-0.796998	0.000374151	-0.633286	0.0112638	-0.815374	0.000211736	-0.737913	0.00168616	-0.646466	0.00920915	0.925577	7.60687e-07	0.488329	0.0647617	-0.131272	0.640975	0.737219	0.00171223	0.85495	4.88169e-05
gene-LOC107823001	blue	0.809201	0.000258072	0.684979	0.00483562	0.682548	0.00504993	0.71147	0.00293473	-0.395958	0.144013	-0.800106	0.000341191	-0.877698	1.70559e-05	-0.758714	0.00104075	-0.865123	3.12211e-05	-0.872316	2.22633e-05	-0.651258	0.00853958	0.933931	3.58111e-07	0.630268	0.0117808	0.0314149	0.911505	0.804425	0.000299344	0.905437	3.43361e-06
gene-LOC107758984	blue	-0.981991	8.61613e-11	-0.824962	0.000153439	-0.82433	0.000156819	-0.806641	0.000279571	0.674052	0.00585846	0.890893	8.39292e-06	0.951951	4.72114e-08	0.809588	0.000254943	0.960328	1.38695e-08	0.897416	5.71393e-06	0.87057	2.42121e-05	-0.919864	1.21312e-06	-0.648741	0.0088864	-0.106308	0.706113	-0.882833	1.30727e-05	-0.952412	4.43935e-08
gene-LOC107769743	blue	0.898074	5.48897e-06	0.859197	4.06755e-05	0.855237	4.82261e-05	0.870988	2.37329e-05	-0.544115	0.0360044	-0.812329	0.000233655	-0.951707	4.87665e-08	-0.833101	0.000114962	-0.944083	1.24114e-07	-0.900017	4.8667e-06	-0.687814	0.00459492	0.926086	7.28422e-07	0.728345	0.0020752	-0.106642	0.705228	0.914147	1.87199e-06	0.971835	1.53872e-09
gene-LOC107783017	blue	-0.573678	0.025349	-0.253897	0.361179	-0.259762	0.349807	-0.199358	0.476262	0.696538	0.00391317	0.42522	0.114088	0.441796	0.0991982	0.125747	0.655202	0.375739	0.167528	0.352542	0.197468	0.766335	0.000861867	-0.436425	0.103864	0.0853733	0.762258	-0.383234	0.158535	-0.211586	0.449044	-0.321672	0.242342
gene-LOC107801481	blue	0.896039	6.20981e-06	0.772049	0.000744824	0.766318	0.000862238	0.792804	0.000422722	-0.579784	0.023485	-0.833564	0.000113036	-0.912454	2.11662e-06	-0.769664	0.000791996	-0.906865	3.1212e-06	-0.867905	2.74569e-05	-0.725578	0.0022002	0.917177	1.4932e-06	0.630817	0.0116854	-0.0431338	0.878688	0.860607	3.82364e-05	0.945568	1.04567e-07
gene-LOC107821703	blue	0.877637	1.71086e-05	0.615864	0.0145079	0.611849	0.0153486	0.605387	0.0167801	-0.475435	0.0732702	-0.891151	8.27029e-06	-0.908521	2.7891e-06	-0.699579	0.00369545	-0.862458	3.52169e-05	-0.907156	3.06052e-06	-0.850262	5.9321e-05	0.96328	8.45088e-09	0.487029	0.0655855	0.287554	0.298697	0.741445	0.00155833	0.88454	1.19345e-05
gene-LOC107793043	blue	0.550392	0.0335031	0.306064	0.267242	0.315573	0.251895	0.296809	0.282709	-0.650916	0.00858616	-0.382941	0.15888	-0.466549	0.079583	-0.0553184	0.84476	-0.414913	0.124088	-0.398136	0.141621	-0.677716	0.00549814	0.748695	0.00132043	-0.164838	0.557157	0.177191	0.527548	0.212095	0.447928	0.447286	0.0945823
gene-LOC107765656	blue	0.885696	1.1211e-05	0.661983	0.00717918	0.664435	0.00689359	0.662946	0.00706595	-0.614879	0.0147106	-0.804502	0.000298641	-0.883406	1.26814e-05	-0.611551	0.0154124	-0.8473	6.68727e-05	-0.850941	5.76927e-05	-0.84054	8.71111e-05	0.993687	9.73883e-14	0.418932	0.12012	0.138905	0.621511	0.718969	0.00252325	0.877741	1.70186e-05
gene-LOC107806870	blue	0.903836	3.81436e-06	0.73541	0.00178172	0.732938	0.00188033	0.739217	0.00163801	-0.59005	0.0205886	-0.837462	9.78668e-05	-0.905809	3.34973e-06	-0.678494	0.00542389	-0.893782	7.10037e-06	-0.869785	2.51324e-05	-0.814126	0.000220507	0.946485	9.38468e-08	0.526989	0.0435386	0.0746916	0.791355	0.791908	0.000433734	0.899533	5.01581e-06
gene-LOC107783702	blue	0.926037	7.31473e-07	0.799222	0.000350315	0.791682	0.000436548	0.820241	0.000180222	-0.555342	0.0316246	-0.864649	3.19025e-05	-0.95581	2.76562e-08	-0.785616	0.000517868	-0.947832	7.97773e-08	-0.924067	8.63572e-07	-0.762268	0.000953931	0.937845	2.43097e-07	0.674987	0.00576481	-0.00600379	0.983058	0.893901	7.05099e-06	0.962742	9.27747e-09
gene-LOC107787725	blue	0.852237	5.46884e-05	0.584034	0.0222508	0.582106	0.0228043	0.584108	0.0222297	-0.46286	0.0823141	-0.857493	4.37953e-05	-0.870808	2.39378e-05	-0.6529	0.00831918	-0.842791	7.9878e-05	-0.876207	1.83847e-05	-0.838277	9.49192e-05	0.957853	2.04321e-08	0.45803	0.0859901	0.312081	0.257467	0.706851	0.00321369	0.856966	4.47985e-05
gene-LOC107813611	blue	0.828514	0.000135521	0.637254	0.0106111	0.640808	0.0100518	0.650232	0.00867963	-0.530825	0.0417576	-0.781015	0.00058743	-0.8672	2.83733e-05	-0.624248	0.0128672	-0.822481	0.000167074	-0.847338	6.67701e-05	-0.752515	0.00120741	0.982279	7.76534e-11	0.443663	0.0976114	0.0711438	0.801078	0.710707	0.00297945	0.867393	2.81197e-05
gene-LOC107759694	blue	0.467769	0.0786941	0.340791	0.213868	0.361156	0.185976	0.377068	0.16591	-0.380578	0.161685	-0.474816	0.073698	-0.47911	0.0707678	-0.296324	0.283534	-0.478123	0.0714341	-0.496365	0.0598352	-0.446526	0.095212	0.606975	0.0164191	0.215976	0.439465	-0.0569015	0.840369	0.375065	0.168353	0.469711	0.0772939
gene-LOC107784032	blue	0.944319	1.20812e-07	0.737242	0.00171133	0.74004	0.00160822	0.716888	0.0026325	-0.81886	0.000188743	-0.781774	0.000575461	-0.867191	2.8385e-05	-0.601045	0.017798	-0.853844	5.11445e-05	-0.780214	0.000600281	-0.917454	1.46208e-06	0.898471	5.35671e-06	0.40702	0.13214	0.126375	0.653582	0.728428	0.00207153	0.843566	7.75038e-05
gene-LOC107804043	blue	0.892462	7.66874e-06	0.744584	0.00145142	0.743319	0.00149379	0.747719	0.00135064	-0.703981	0.00339743	-0.788907	0.000472346	-0.890674	8.49854e-06	-0.653448	0.00824659	-0.858156	4.25584e-05	-0.817936	0.000194628	-0.800094	0.000341305	0.962895	9.03526e-09	0.463241	0.0820294	0.0273396	0.922951	0.756897	0.00108755	0.891921	7.91219e-06
gene-LOC107794887	blue	0.851752	5.57969e-05	0.737913	0.00168614	0.741274	0.00156437	0.756669	0.00109353	-0.589899	0.0206291	-0.755184	0.0011332	-0.879061	1.59119e-05	-0.664894	0.00684105	-0.858719	4.15322e-05	-0.834215	0.000110379	-0.716705	0.0026423	0.980114	1.63378e-10	0.518006	0.0479285	-0.0503117	0.858673	0.773553	0.000716271	0.905611	3.39427e-06
gene-LOC107815977	blue	0.600866	0.017841	0.580516	0.0232689	0.574041	0.0252352	0.558298	0.0305412	-0.148613	0.597088	-0.575765	0.0246999	-0.644164	0.00954511	-0.567039	0.0275008	-0.680186	0.00526523	-0.694643	0.00405391	-0.492194	0.0623573	0.658459	0.0076059	0.541951	0.0368983	0.0725806	0.797137	0.643577	0.0096322	0.69758	0.00383748
gene-LOC107795039	blue	0.674056	0.0058581	0.499578	0.0579439	0.50122	0.0569946	0.515628	0.0491434	-0.452125	0.090641	-0.586457	0.0215693	-0.735129	0.00179273	-0.423743	0.115486	-0.633167	0.0112838	-0.680176	0.00526619	-0.625694	0.0125995	0.826902	0.000143426	0.279545	0.31295	0.0754387	0.789311	0.534847	0.0399493	0.682245	0.0050771
gene-LOC107820616	blue	0.895006	6.60505e-06	0.740009	0.00160934	0.741114	0.00156997	0.7469	0.00137639	-0.627661	0.0122421	-0.80186	0.000323655	-0.895925	6.25257e-06	-0.659537	0.00747325	-0.884636	1.18729e-05	-0.849182	6.19867e-05	-0.810822	0.000245168	0.983968	4.06471e-11	0.496419	0.0598032	0.0828469	0.769115	0.772328	0.000739455	0.908794	2.73725e-06
gene-LOC107804527	blue	0.85889	4.12237e-05	0.825096	0.000152725	0.824225	0.000157389	0.845399	7.21215e-05	-0.53176	0.0413319	-0.766117	0.000866617	-0.904042	3.76345e-06	-0.751009	0.00125101	-0.911036	2.34138e-06	-0.860969	3.76288e-05	-0.670835	0.00619005	0.944409	1.19579e-07	0.654832	0.00806554	-0.105026	0.709513	0.857734	4.3342e-05	0.941825	1.59656e-07
gene-LOC107826324	blue	0.755305	0.00112993	0.433161	0.106774	0.426281	0.113092	0.424412	0.114851	-0.285339	0.302599	-0.835525	0.000105181	-0.791762	0.000435556	-0.583914	0.0222849	-0.75006	0.00127911	-0.841997	8.23679e-05	-0.79458	0.00040156	0.878201	1.66263e-05	0.388603	0.152293	0.461933	0.0830107	0.60618	0.0165991	0.762036	0.000959414
gene-LOC107786253	blue	0.907387	3.01308e-06	0.790529	0.000451143	0.786256	0.000508744	0.798264	0.00036043	-0.504239	0.0552786	-0.863905	3.29981e-05	-0.944813	1.14156e-07	-0.812854	0.00022975	-0.947106	8.71231e-08	-0.925222	7.83961e-07	-0.75343	0.00118153	0.9664	4.78124e-09	0.679232	0.00535427	0.045315	0.872598	0.880977	1.44118e-05	0.970308	2.1604e-09
gene-LOC107798622	blue	0.877448	1.72734e-05	0.633181	0.0112815	0.632366	0.0114195	0.63631	0.0107635	-0.538631	0.0383013	-0.835763	0.000104258	-0.894014	7.00431e-06	-0.63145	0.0115762	-0.853918	5.09862e-05	-0.883209	1.28148e-05	-0.837747	9.68258e-05	0.993375	1.33041e-13	0.441826	0.0991725	0.193594	0.489362	0.725938	0.00218356	0.884617	1.18852e-05
gene-LOC107759912	blue	0.546572	0.0350093	0.257575	0.354024	0.268003	0.33417	0.243715	0.381397	-0.593558	0.0196644	-0.428011	0.111479	-0.486439	0.0659618	-0.0628579	0.823889	-0.412363	0.126652	-0.444195	0.0971625	-0.701019	0.00359576	0.766822	0.000851353	-0.176583	0.52899	0.246153	0.376502	0.201341	0.471796	0.452574	0.0902814
gene-LOC107788083	blue	0.0475191	0.866451	-0.258189	0.352836	-0.245257	0.378297	-0.277418	0.3168	-0.28588	0.301643	0.0162699	0.954107	0.0367495	0.896547	0.459612	0.0847736	0.121496	0.666225	0.0351284	0.901089	-0.353878	0.195657	0.320514	0.244138	-0.660836	0.0073159	0.350145	0.200745	-0.345693	0.206925	-0.0825015	0.770054
gene-LOC107831236	blue	0.813386	0.000225847	0.512392	0.0508331	0.514324	0.0498195	0.513283	0.0503636	-0.527149	0.0434634	-0.792846	0.000422211	-0.824448	0.000156184	-0.514987	0.0494748	-0.762696	0.000943888	-0.823933	0.000158976	-0.832755	0.000116417	0.965177	6.01359e-09	0.296142	0.283844	0.240525	0.387855	0.605485	0.0167575	0.793317	0.000416526
gene-LOC107795220	blue	0.791417	0.000439867	0.693186	0.00416485	0.703062	0.00345804	0.687303	0.00463754	-0.87243	2.21406e-05	-0.590362	0.0205053	-0.702563	0.00349129	-0.425911	0.113438	-0.711323	0.00294328	-0.589532	0.0207279	-0.755995	0.00111138	0.865174	3.11487e-05	0.230701	0.408105	-0.0778498	0.782723	0.572843	0.0256122	0.723047	0.00231973
gene-LOC107820433	blue	0.870275	2.45538e-05	0.6506	0.00862918	0.65162	0.00849066	0.653961	0.0081792	-0.533839	0.0403967	-0.821423	0.00017318	-0.892519	7.64322e-06	-0.64961	0.00876547	-0.856334	4.60283e-05	-0.870282	2.45462e-05	-0.819017	0.000187761	0.989759	2.23865e-12	0.463206	0.0820554	0.183586	0.512505	0.731135	0.00195498	0.88343	1.26647e-05
gene-LOC107818950	blue	0.793269	0.000417101	0.631437	0.0115784	0.63331	0.0112598	0.662989	0.00706087	-0.540909	0.0373345	-0.707903	0.00314838	-0.836397	0.000101833	-0.571798	0.0259448	-0.792007	0.000432505	-0.800952	0.000332631	-0.696087	0.00394635	0.946389	9.49303e-08	0.427898	0.111584	-0.00478767	0.986489	0.686807	0.00467928	0.831135	0.000123433
gene-LOC107792919	blue	0.895742	6.32159e-06	0.665224	0.0068036	0.668854	0.00640147	0.664469	0.00688962	-0.67839	0.00543375	-0.792188	0.000430269	-0.880873	1.44903e-05	-0.596057	0.0190256	-0.839733	8.9831e-05	-0.825038	0.000153035	-0.866556	2.92313e-05	0.982999	5.94021e-11	0.389541	0.15122	0.16058	0.567525	0.702744	0.00347917	0.864222	3.25271e-05
gene-LOC107791604	blue	0.906335	3.23429e-06	0.77774	0.000641431	0.773904	0.000709748	0.778532	0.000628019	-0.583576	0.0223812	-0.808135	0.000266855	-0.918686	1.33001e-06	-0.729028	0.00204524	-0.911518	2.26286e-06	-0.872413	2.2159e-05	-0.792767	0.000423175	0.977185	3.96333e-10	0.569892	0.0265598	0.0798972	0.77714	0.8241	0.000158069	0.944045	1.2466e-07
gene-LOC107791120	blue	0.155621	0.579701	-0.238038	0.392929	-0.228862	0.411955	-0.264568	0.340639	-0.274913	0.32137	-0.134089	0.633765	-0.0963261	0.732728	0.313664	0.254932	0.0174896	0.950671	-0.10637	0.70595	-0.485501	0.0665632	0.385402	0.155995	-0.556676	0.0311321	0.533229	0.0406695	-0.247961	0.372894	0.0124506	0.964873
gene-LOC107822732	blue	0.91613	1.6161e-06	0.688724	0.00451969	0.6909	0.00434379	0.688597	0.00453013	-0.639043	0.0103266	-0.834085	0.000110903	-0.9089	2.71741e-06	-0.652193	0.00841358	-0.877246	1.74497e-05	-0.869063	2.60044e-05	-0.866365	2.94912e-05	0.994413	4.40725e-14	0.457987	0.0860236	0.157488	0.575105	0.750782	0.00125767	0.897987	5.51812e-06
gene-LOC107798429	blue	0.845957	7.05482e-05	0.677757	0.00549421	0.670147	0.00626282	0.707391	0.00318008	-0.440883	0.0999809	-0.827363	0.000141127	-0.904107	3.7474e-06	-0.722349	0.00235362	-0.881227	1.42256e-05	-0.908542	2.7851e-06	-0.717511	0.00259939	0.918519	1.34726e-06	0.600888	0.0178357	0.035198	0.900894	0.813362	0.000226018	0.904617	3.62451e-06
gene-LOC107806338	blue	0.856621	4.54672e-05	0.676364	0.00562902	0.675663	0.00569782	0.688946	0.0045015	-0.531042	0.0416588	-0.800997	0.000332181	-0.885469	1.13503e-05	-0.647823	0.00901556	-0.854419	4.9923e-05	-0.861989	3.59637e-05	-0.767506	0.00083674	0.990874	1.06054e-12	0.481038	0.0694797	0.0885233	0.753732	0.747957	0.00134322	0.897429	5.70956e-06
gene-LOC107792337	blue	0.775366	0.000683039	0.816206	0.000206051	0.82907	0.000132878	0.824824	0.000154171	-0.847992	6.50396e-05	-0.501125	0.0570491	-0.709546	0.00304848	-0.512154	0.0509587	-0.731085	0.00195709	-0.555203	0.0316763	-0.608295	0.0161236	0.755051	0.00113681	0.420318	0.118772	-0.322935	0.240392	0.673447	0.00591971	0.732502	0.00189816
gene-LOC107805327	blue	0.924113	8.60277e-07	0.752346	0.00121224	0.750307	0.00127174	0.75711	0.00108197	-0.574206	0.0251836	-0.850444	5.88803e-05	-0.938159	2.35404e-07	-0.752135	0.00121829	-0.923969	8.70678e-07	-0.90474	3.59522e-06	-0.816228	0.000205898	0.985249	2.37297e-11	0.592101	0.0200444	0.120392	0.6691	0.833757	0.000112243	0.947867	7.94391e-08
gene-LOC107778215	blue	0.92351	9.04352e-07	0.709815	0.00303234	0.706187	0.00325553	0.683586	0.00495746	-0.689399	0.00446451	-0.829166	0.000132424	-0.895068	6.58109e-06	-0.67131	0.00614014	-0.866066	2.99002e-05	-0.841342	8.44724e-05	-0.896835	5.91894e-06	0.926945	6.7657e-07	0.454889	0.088443	0.211663	0.448875	0.749063	0.00130919	0.879186	1.58106e-05
gene-LOC107782551	blue	0.846384	6.93616e-05	0.81892	0.000188367	0.817261	0.000199022	0.827838	0.000138789	-0.662439	0.00712542	-0.743371	0.00149203	-0.854978	4.87592e-05	-0.697561	0.0038388	-0.864952	3.14657e-05	-0.785767	0.000515698	-0.677319	0.00553633	0.925396	7.72454e-07	0.549042	0.0340299	-0.173187	0.537069	0.797982	0.000363443	0.896321	6.10563e-06
gene-LOC107796023	blue	0.876858	1.77946e-05	0.816572	0.000203585	0.816259	0.000205692	0.833785	0.00011213	-0.487587	0.0652309	-0.802045	0.000321848	-0.920642	1.14075e-06	-0.814102	0.000220676	-0.930183	5.07902e-07	-0.889781	8.93985e-06	-0.67305	0.00596017	0.929787	5.26416e-07	0.722892	0.00232723	-0.0650872	0.817738	0.893389	7.26586e-06	0.960003	1.46136e-08
gene-LOC107791402	blue	0.832681	0.000116728	0.518095	0.0478835	0.519908	0.0469731	0.513322	0.050343	-0.522889	0.0455039	-0.812512	0.000232286	-0.832278	0.000118447	-0.54416	0.0359859	-0.779018	0.000619899	-0.82974	0.000129751	-0.864235	3.25081e-05	0.963308	8.40908e-09	0.321411	0.242746	0.324843	0.237465	0.620182	0.0136438	0.803427	0.000308624
gene-LOC107795105	blue	0.903405	3.92255e-06	0.644947	0.00942971	0.646211	0.00924597	0.638585	0.0103988	-0.618356	0.0140043	-0.837683	9.70586e-05	-0.893982	7.01754e-06	-0.62203	0.0132864	-0.854403	4.99555e-05	-0.861922	3.607e-05	-0.886268	1.0867e-05	0.988816	3.95916e-12	0.411893	0.127128	0.225223	0.419632	0.714055	0.00278725	0.872811	2.17345e-05
gene-LOC107819330	blue	-0.960847	1.27482e-08	-0.850316	5.91894e-05	-0.851062	5.74066e-05	-0.846563	6.88682e-05	0.728573	0.00206513	0.830875	0.000124591	0.938185	2.34778e-07	0.769888	0.000787466	0.944929	1.12643e-07	0.863013	3.43523e-05	0.821851	0.00017069	-0.952599	4.32934e-08	-0.610833	0.0155672	0.0258232	0.927214	-0.86615	2.97844e-05	-0.950694	5.56675e-08
gene-LOC107775357	blue	0.417539	0.121485	-0.064924	0.818188	-0.0643082	0.819886	-0.0750302	0.790428	-0.102501	0.716228	-0.555593	0.0315314	-0.424172	0.115078	-0.116595	0.679012	-0.330941	0.228259	-0.519571	0.0471411	-0.662555	0.00711171	0.598726	0.0183609	-0.100615	0.721255	0.708243	0.00312751	0.130893	0.641948	0.342988	0.210738
gene-LOC107832528	blue	0.895717	6.33088e-06	0.659441	0.00748499	0.661027	0.00729307	0.658498	0.00760104	-0.607365	0.0163313	-0.831875	0.000120185	-0.894059	6.98563e-06	-0.630775	0.0116928	-0.859746	3.97101e-05	-0.86394	3.2946e-05	-0.86123	3.7197e-05	0.9937	9.60918e-14	0.4315	0.108277	0.184065	0.511386	0.725546	0.00220166	0.880467	1.47991e-05
gene-LOC107822280	blue	0.87509	1.94359e-05	0.787474	0.000491749	0.786823	0.000500776	0.800937	0.000332786	-0.560746	0.0296653	-0.789738	0.000461384	-0.906304	3.24092e-06	-0.748306	0.0013324	-0.901048	4.56125e-06	-0.858577	4.17883e-05	-0.718237	0.00256126	0.973231	1.10936e-09	0.604796	0.0169158	-0.0196325	0.944635	0.833585	0.000112953	0.94443	1.19292e-07
gene-LOC107772155	blue	0.968423	3.20885e-09	0.839214	9.1617e-05	0.840992	8.56159e-05	0.845044	7.31405e-05	-0.730523	0.00198088	-0.836596	0.000101082	-0.938768	2.21072e-07	-0.760015	0.00100825	-0.946897	8.93415e-08	-0.862699	3.48402e-05	-0.834679	0.000108512	0.935202	3.16612e-07	0.620586	0.0135652	0.00488764	0.986207	0.87062	2.41535e-05	0.943655	1.30283e-07
gene-LOC107820900	blue	0.903855	3.80962e-06	0.751745	0.00122954	0.746755	0.00138102	0.759374	0.00102415	-0.490616	0.0633309	-0.869692	2.52437e-05	-0.946146	9.77042e-08	-0.790775	0.000447997	-0.932187	4.22395e-07	-0.929006	5.64567e-07	-0.776499	0.000662907	0.974505	8.1041e-10	0.640211	0.0101441	0.109803	0.696867	0.857221	4.43105e-05	0.962717	9.31733e-09
gene-LOC107789022	blue	0.90643	3.21368e-06	0.6717	0.00609949	0.672512	0.00601539	0.675263	0.00573741	-0.668444	0.00644591	-0.801501	0.000327178	-0.875571	1.89776e-05	-0.598548	0.0184047	-0.853003	5.29735e-05	-0.82433	0.000156819	-0.875476	1.90675e-05	0.969601	2.51332e-09	0.411944	0.127077	0.192805	0.491169	0.718562	0.00254436	0.869367	2.56351e-05
gene-LOC107792558	blue	0.958151	1.95257e-08	0.817444	0.00019782	0.812203	0.000234597	0.821059	0.000175324	-0.583111	0.0225143	-0.902866	4.06171e-06	-0.981943	8.76443e-11	-0.838222	9.51139e-05	-0.971441	1.68233e-09	-0.94881	7.0714e-08	-0.805434	0.000290209	0.94611	9.81168e-08	0.69852	0.00377012	0.0311692	0.912195	0.914714	1.7956e-06	0.981601	9.89505e-11
gene-LOC107769749	blue	0.894743	6.70894e-06	0.805029	0.000293845	0.805303	0.000291382	0.812803	0.000230127	-0.640967	0.0100274	-0.792347	0.000428314	-0.896358	6.09183e-06	-0.732949	0.00187986	-0.896517	6.03388e-06	-0.83301	0.000115343	-0.741273	0.00156439	0.947081	8.73805e-08	0.59545	0.0191791	-0.0227426	0.93588	0.827374	0.00014107	0.924661	8.21809e-07
gene-LOC107769101	blue	-0.800533	0.000336847	-0.780627	0.000593625	-0.771484	0.000755797	-0.795687	0.000388816	0.383247	0.15852	0.781756	0.000575737	0.875254	1.92783e-05	0.812265	0.000234135	0.8923	7.74075e-06	0.863623	3.34214e-05	0.595991	0.0190423	-0.87626	1.83358e-05	-0.723515	0.00229725	0.0611932	0.828488	-0.857362	4.4043e-05	-0.914331	1.84699e-06
gene-LOC107807247	blue	0.875076	1.94493e-05	0.709115	0.00307446	0.711048	0.00295939	0.723358	0.00230476	-0.589862	0.020639	-0.79654	0.00037923	-0.892885	7.4824e-06	-0.667885	0.00650693	-0.870512	2.42791e-05	-0.860521	3.83813e-05	-0.768538	0.000815107	0.988756	4.09834e-12	0.49933	0.0580882	0.00992871	0.971986	0.770619	0.000772827	0.909248	2.65295e-06
gene-LOC107830571	blue	0.78473	0.000530713	0.664521	0.00688369	0.663838	0.00696222	0.687112	0.00465359	-0.411866	0.127156	-0.753583	0.00117725	-0.850705	5.82554e-05	-0.665249	0.0068007	-0.82886	0.000133872	-0.845455	7.19633e-05	-0.651269	0.00853816	0.958512	1.84718e-08	0.528935	0.0426282	0.000181747	0.999487	0.747963	0.00134302	0.884851	1.17357e-05
gene-LOC107810011	blue	0.877186	1.7503e-05	0.702516	0.0034944	0.69803	0.00380508	0.707062	0.0032005	-0.49504	0.0606283	-0.844276	7.53823e-05	-0.918281	1.3723e-06	-0.749715	0.00128944	-0.888221	9.75688e-06	-0.899726	4.95606e-06	-0.77043	0.000776592	0.971619	1.61593e-09	0.576304	0.0245341	0.132857	0.636916	0.806428	0.000281426	0.929282	5.50857e-07
gene-LOC107801215	blue	0.892364	7.7125e-06	0.734885	0.00180231	0.737352	0.00170721	0.74167	0.00155049	-0.611881	0.0153418	-0.818874	0.000188655	-0.895553	6.3933e-06	-0.698785	0.00375136	-0.88884	9.42564e-06	-0.851008	5.75337e-05	-0.798265	0.000360413	0.983414	5.06241e-11	0.526735	0.0436585	0.0887862	0.753022	0.780462	0.000596278	0.908013	2.88764e-06
gene-LOC107772898	blue	0.905488	3.42192e-06	0.699583	0.00369514	0.703813	0.00340845	0.699288	0.00371582	-0.718572	0.00254381	-0.76568	0.000876197	-0.88154	1.39946e-05	-0.580789	0.0231885	-0.837334	9.83374e-05	-0.804253	0.000300926	-0.858925	4.11602e-05	0.952022	4.67681e-08	0.397979	0.141792	0.104563	0.710744	0.714622	0.00275569	0.856417	4.58653e-05
gene-LOC107814836	blue	0.899286	5.09349e-06	0.673234	0.00594147	0.67739	0.00552948	0.664963	0.00683321	-0.722688	0.0023371	-0.788915	0.000472235	-0.863451	3.36824e-05	-0.587913	0.0211677	-0.832847	0.000116028	-0.802685	0.000315665	-0.875732	1.88262e-05	0.977193	3.95435e-10	0.369264	0.175564	0.146321	0.60282	0.690932	0.0043412	0.85138	5.6661e-05
gene-LOC107790787	blue	0.924058	8.64257e-07	0.78591	0.000513662	0.791208	0.000442506	0.780541	0.000595008	-0.711775	0.002917	-0.782847	0.000558869	-0.897179	5.79698e-06	-0.688957	0.00450054	-0.896047	6.20713e-06	-0.818197	0.000192949	-0.840653	8.67343e-05	0.965365	5.80894e-09	0.515464	0.0492282	0.0945526	0.737487	0.785912	0.000513627	0.906777	3.13987e-06
gene-LOC107766039	blue	-0.4127	0.126311	-0.0460645	0.870507	-0.0359548	0.898773	-0.0825636	0.769885	-0.154043	0.583598	0.505962	0.0543159	0.492627	0.0620918	0.242813	0.383218	0.404044	0.135267	0.606701	0.016481	0.459932	0.0845291	-0.517502	0.0481844	-0.221423	0.427726	-0.469652	0.0773363	-0.333449	0.224538	-0.438609	0.101949
gene-LOC107810421	blue	0.882665	1.31894e-05	0.823797	0.000159719	0.824977	0.000153357	0.842033	8.2254e-05	-0.551182	0.0331978	-0.814193	0.000220024	-0.929141	5.57842e-07	-0.801615	0.000326063	-0.928469	5.92144e-07	-0.876279	1.83188e-05	-0.696738	0.00389855	0.937332	2.56124e-07	0.678588	0.00541493	-0.0863718	0.759553	0.876707	1.79302e-05	0.951402	5.07596e-08
gene-LOC107765015	blue	0.895412	6.44746e-06	0.576259	0.0245478	0.574968	0.0249462	0.560955	0.0295914	-0.563336	0.0287595	-0.866704	2.90327e-05	-0.881299	1.4172e-05	-0.60847	0.0160849	-0.835134	0.000106711	-0.871224	2.34662e-05	-0.92353	9.02891e-07	0.963175	8.60718e-09	0.384214	0.157383	0.358489	0.189487	0.682514	0.00505299	0.844988	7.33007e-05
gene-LOC107799848	blue	0.906849	3.12468e-06	0.757044	0.0010837	0.751896	0.00122519	0.764891	0.000893701	-0.50356	0.0556607	-0.863865	3.30581e-05	-0.951025	5.33258e-08	-0.77926	0.000615887	-0.929926	5.19851e-07	-0.927778	6.29237e-07	-0.774131	0.000705535	0.976643	4.61001e-10	0.629805	0.0118618	0.0783273	0.781421	0.854826	4.90726e-05	0.960132	1.43147e-08
gene-LOC107823186	blue	0.747361	0.00136183	0.754933	0.00114002	0.753233	0.00118708	0.779831	0.000606511	-0.366434	0.179153	-0.745565	0.00141926	-0.851868	5.55301e-05	-0.806147	0.000283882	-0.845648	7.14178e-05	-0.838032	9.57952e-05	-0.511087	0.0515262	0.860466	3.84738e-05	0.712785	0.00285893	-0.187092	0.504341	0.836477	0.000101533	0.895976	6.23337e-06
gene-LOC107802465	blue	0.80545	0.000290064	0.616218	0.0144354	0.615604	0.0145611	0.622212	0.0132516	-0.491346	0.0628789	-0.700911	0.00360317	-0.834515	0.000109169	-0.599298	0.0182208	-0.779235	0.000616304	-0.789373	0.000466177	-0.740692	0.0015849	0.920133	1.18766e-06	0.43155	0.10823	0.175754	0.530955	0.689368	0.00446705	0.837004	9.95576e-05
gene-LOC107793305	blue	0.799118	0.000351401	0.474383	0.0739985	0.475273	0.073382	0.469263	0.0776152	-0.479506	0.0705023	-0.785326	0.00052204	-0.805559	0.000289087	-0.497482	0.0591726	-0.74705	0.00137166	-0.818714	0.000189663	-0.848104	6.47465e-05	0.950313	5.84754e-08	0.279129	0.313702	0.336343	0.220294	0.581613	0.0229477	0.77436	0.00070133
gene-LOC107812511	blue	0.806524	0.000280585	0.600512	0.0179263	0.591993	0.0200727	0.594843	0.0193338	-0.371586	0.172654	-0.822541	0.000166732	-0.838741	9.3272e-05	-0.71003	0.00301953	-0.826412	0.0001459	-0.854589	4.9566e-05	-0.760804	0.000988955	0.885877	1.11008e-05	0.543742	0.0361573	0.330796	0.228475	0.735784	0.00176718	0.853449	5.1997e-05
gene-LOC107779881	blue	0.347669	0.204168	0.0772659	0.784317	0.0881915	0.754629	0.0525295	0.852505	-0.740407	0.00159508	-0.178951	0.523388	-0.190622	0.496181	0.188568	0.500921	-0.128765	0.647418	-0.0838319	0.76644	-0.577354	0.024214	0.389538	0.151224	-0.419307	0.119755	0.228649	0.412403	-0.0667964	0.813028	0.112818	0.688922
gene-LOC107761725	blue	0.932809	3.98424e-07	0.778131	0.000634773	0.779094	0.000618629	0.783552	0.000548191	-0.658533	0.00759676	-0.837102	9.91923e-05	-0.931493	4.50512e-07	-0.728413	0.00207216	-0.91795	1.40764e-06	-0.876888	1.77677e-05	-0.822722	0.000165704	0.986769	1.17452e-11	0.560182	0.0298654	0.0580895	0.837077	0.825402	0.000151119	0.941955	1.57394e-07
gene-LOC107821928	blue	0.974389	8.34547e-10	0.782924	0.000557703	0.782263	0.000567846	0.765473	0.000880751	-0.776749	0.000658534	-0.843912	7.64646e-05	-0.922975	9.45027e-07	-0.706401	0.003242	-0.909675	2.57542e-06	-0.846321	6.95365e-05	-0.903357	3.93478e-06	0.928149	6.09091e-07	0.516437	0.0487277	0.104301	0.711439	0.806242	0.000283053	0.904071	3.75637e-06
gene-LOC107802364	blue	0.791596	0.000437628	0.775553	0.000679687	0.78249	0.000564353	0.798873	0.00035397	-0.677672	0.00550233	-0.632141	0.0114579	-0.805376	0.000290726	-0.595667	0.0191243	-0.800827	0.000333884	-0.721748	0.00238309	-0.624425	0.0128342	0.929319	5.49027e-07	0.467222	0.0790915	-0.229825	0.409938	0.724545	0.00224837	0.84818	6.45487e-05
gene-LOC107816790	blue	0.838247	9.50258e-05	0.621411	0.0134054	0.618819	0.0139121	0.634379	0.011081	-0.461874	0.0830555	-0.818863	0.000188724	-0.875676	1.8878e-05	-0.651575	0.00849674	-0.84404	7.60832e-05	-0.876754	1.78881e-05	-0.769871	0.000787819	0.982558	7.00791e-11	0.475644	0.0731268	0.157895	0.574105	0.731338	0.00194646	0.885738	1.11854e-05
gene-LOC107762262	blue	0.849312	6.16614e-05	0.747861	0.00134619	0.742902	0.00150795	0.757268	0.00107786	-0.418685	0.120361	-0.864146	3.26397e-05	-0.921924	1.0294e-06	-0.813691	0.000223633	-0.90672	3.15188e-06	-0.914146	1.87215e-06	-0.686494	0.00470575	0.907914	2.90719e-06	0.688896	0.00450555	0.0117923	0.96673	0.85565	4.73888e-05	0.921392	1.07448e-06
gene-LOC107759169	blue	-0.942189	1.53403e-07	-0.819706	0.000183486	-0.817668	0.000196362	-0.820911	0.0001762	0.641869	0.00988937	0.847838	6.54438e-05	0.934488	3.39381e-07	0.777932	0.000638152	0.943662	1.30182e-07	0.880722	1.46045e-05	0.801033	0.000331824	-0.961792	1.09011e-08	-0.621193	0.0134475	-0.00819636	0.976872	-0.867657	2.77767e-05	-0.961031	1.23697e-08
gene-LOC107802898	blue	0.716034	0.00267839	0.480716	0.0696939	0.479782	0.070317	0.512076	0.0510002	-0.298314	0.280159	-0.736943	0.00172269	-0.807421	0.000272867	-0.552752	0.0325973	-0.736647	0.00173395	-0.838187	9.52401e-05	-0.661768	0.00720471	0.912568	2.09923e-06	0.414149	0.124852	0.166506	0.553117	0.631812	0.0115141	0.785773	0.000515616
gene-LOC107829323	blue	0.930436	4.96374e-07	0.762988	0.000937073	0.755452	0.00112594	0.764088	0.000911784	-0.560329	0.0298132	-0.906674	3.16162e-06	-0.952196	4.5695e-08	-0.792146	0.000430794	-0.935549	3.06005e-07	-0.939637	2.01887e-07	-0.800858	0.000333572	0.91818	1.38298e-06	0.647055	0.00912477	0.0465869	0.86905	0.874488	2.00222e-05	0.949736	6.29389e-08
gene-LOC107821542	blue	-0.422118	0.117037	-0.552513	0.0326883	-0.560165	0.0298713	-0.518004	0.0479295	0.48113	0.0694189	0.294562	0.286543	0.459139	0.0851366	0.396797	0.143089	0.445506	0.0960625	0.353337	0.19639	0.331577	0.227313	-0.535787	0.039535	-0.254952	0.359118	0.174874	0.533049	-0.387747	0.153278	-0.471534	0.0759958
gene-LOC107786819	blue	0.786487	0.000505491	0.675382	0.00572561	0.684586	0.00486973	0.664824	0.00684906	-0.822369	0.000167711	-0.602239	0.0175135	-0.703301	0.0034422	-0.458304	0.0857789	-0.718866	0.0025286	-0.618118	0.0140518	-0.751049	0.00124982	0.87275	2.17993e-05	0.265945	0.338038	-0.0376252	0.894094	0.582352	0.0227331	0.732953	0.00187972
gene-LOC107799793	blue	0.891607	8.05644e-06	0.799798	0.000344344	0.807255	0.000274287	0.79531	0.000393126	-0.852576	5.39252e-05	-0.659728	0.00744993	-0.813615	0.000224183	-0.572934	0.0255834	-0.825912	0.000148465	-0.690924	0.00434185	-0.799847	0.000343835	0.857657	4.3487e-05	0.429183	0.110396	-0.0684383	0.80851	0.723824	0.0022825	0.815292	0.0002123
gene-LOC107801764	blue	0.731016	0.00195997	0.609477	0.0158627	0.611118	0.0155055	0.623752	0.0129601	-0.453174	0.089802	-0.718246	0.00256078	-0.75632	0.00110274	-0.623123	0.0130786	-0.760342	0.00100022	-0.747744	0.00134986	-0.626834	0.0123914	0.896152	6.16794e-06	0.450049	0.0923172	-0.00394003	0.988881	0.670765	0.00619738	0.802361	0.000318785
gene-LOC107809157	blue	0.745804	0.0014115	0.74258	0.00151899	0.739717	0.00161987	0.767678	0.000833113	-0.337415	0.218734	-0.734747	0.00180773	-0.85807	4.27184e-05	-0.790511	0.000451374	-0.842672	8.02449e-05	-0.847237	6.70392e-05	-0.518886	0.0474847	0.865804	3.02615e-05	0.702934	0.00346651	-0.156465	0.577622	0.831166	0.000123295	0.895294	6.49311e-06
gene-LOC107813108	blue	0.334326	0.223246	0.472782	0.0751159	0.482401	0.0685794	0.517054	0.0484122	-0.346308	0.206065	-0.199103	0.476838	-0.400442	0.139118	-0.238017	0.392973	-0.396125	0.143829	-0.346603	0.205652	-0.153165	0.58577	0.651845	0.00846036	0.181826	0.516624	-0.456573	0.0871218	0.356896	0.191604	0.49897	0.0582983
gene-LOC107764187	blue	-0.606642	0.0164944	-0.491347	0.0628785	-0.504	0.0554126	-0.472616	0.0752324	0.392251	0.148148	0.487076	0.0655559	0.587592	0.0212559	0.458493	0.085633	0.583804	0.0223162	0.562147	0.0291725	0.55015	0.0335969	-0.716827	0.00263574	-0.325064	0.237127	-0.0881458	0.754753	-0.511741	0.0511779	-0.636421	0.0107456
gene-LOC107820820	blue	0.735629	0.0017732	0.379805	0.162608	0.387946	0.153049	0.36587	0.179874	-0.644054	0.00956128	-0.664156	0.00692561	-0.669667	0.00631404	-0.293514	0.288341	-0.61121	0.0154858	-0.643265	0.00967878	-0.861914	3.60834e-05	0.87092	2.38099e-05	0.0416484	0.882838	0.336334	0.220307	0.405264	0.133979	0.624006	0.0129125
gene-LOC107820342	blue	0.714664	0.0027534	0.694	0.00410259	0.6943	0.00407985	0.741074	0.0015714	-0.325412	0.236596	-0.702409	0.00350155	-0.817029	0.000200547	-0.727476	0.0021138	-0.812028	0.000235915	-0.811439	0.000240396	-0.489605	0.0639608	0.870697	2.40656e-05	0.653554	0.00823262	-0.178226	0.525101	0.793093	0.000419221	0.872598	2.19606e-05
gene-LOC107777998	blue	0.881985	1.36715e-05	0.719646	0.0024885	0.721401	0.00240025	0.725655	0.00219663	-0.598874	0.0183246	-0.791978	0.000432875	-0.893926	7.04058e-06	-0.650661	0.00862096	-0.872193	2.23955e-05	-0.852994	5.29941e-05	-0.796585	0.000378728	0.994	7.0026e-14	0.481172	0.0693908	0.0689808	0.807019	0.759169	0.00102927	0.904118	3.74493e-06
gene-LOC107771806	blue	0.907976	2.89493e-06	0.859616	3.99385e-05	0.861388	3.6937e-05	0.859487	4.01642e-05	-0.653718	0.00821104	-0.776836	0.000657028	-0.922986	9.44226e-07	-0.770914	0.00076698	-0.918481	1.35123e-06	-0.839954	8.90786e-05	-0.737559	0.00169939	0.951189	5.21993e-08	0.62932	0.011947	-0.0695802	0.805371	0.857995	4.28563e-05	0.945697	1.03001e-07
gene-LOC107769352	blue	0.851205	5.70693e-05	0.642969	0.00972316	0.639961	0.0101829	0.655366	0.00799658	-0.455334	0.0880926	-0.841854	8.28245e-05	-0.880288	1.49369e-05	-0.684502	0.00487712	-0.863267	3.39619e-05	-0.880419	1.48358e-05	-0.77704	0.000653471	0.962598	9.50964e-09	0.528299	0.0429241	0.200824	0.472959	0.756241	0.00110485	0.887699	1.00443e-05
gene-LOC107817905	blue	0.790728	0.000448601	0.697911	0.00381362	0.698531	0.00376932	0.717149	0.00261859	-0.490525	0.0633876	-0.740537	0.00159043	-0.843131	7.88299e-05	-0.670953	0.00617761	-0.82755	0.000140201	-0.812485	0.000232487	-0.656323	0.00787404	0.960818	1.28087e-08	0.517321	0.0482763	-0.0232967	0.93432	0.742753	0.00151304	0.877433	1.72861e-05
gene-LOC107759503	blue	0.923558	9.00801e-07	0.857845	4.31348e-05	0.861165	3.73039e-05	0.849511	6.11645e-05	-0.819172	0.00018679	-0.703135	0.00345318	-0.86154	3.66893e-05	-0.673987	0.00586504	-0.874571	1.99407e-05	-0.751221	0.00124478	-0.788483	0.000478028	0.846424	6.92501e-05	0.553458	0.03233	-0.0858336	0.761011	0.812957	0.000228986	0.872086	2.2512e-05
gene-LOC107780324	blue	0.555746	0.0314749	0.198827	0.477463	0.195229	0.48563	0.233418	0.40245	-0.230482	0.408563	-0.639513	0.0102529	-0.603788	0.0171497	-0.318145	0.247838	-0.525221	0.0443779	-0.643133	0.00969858	-0.633502	0.0112274	0.76444	0.000903832	0.129791	0.644779	0.398237	0.141511	0.371533	0.172719	0.56586	0.027897
gene-LOC107811676	blue	0.892189	7.79098e-06	0.638429	0.0104235	0.640706	0.0100674	0.634113	0.0111252	-0.657944	0.00766984	-0.803102	0.000311695	-0.871814	2.28093e-05	-0.583301	0.02246	-0.83075	0.000125149	-0.828559	0.000135306	-0.876984	1.76825e-05	0.985223	2.40026e-11	0.371031	0.173346	0.19754	0.480376	0.68765	0.00460855	0.854822	4.90811e-05
gene-LOC107773801	blue	0.893521	7.2097e-06	0.789349	0.000466489	0.790006	0.000457891	0.801554	0.000326659	-0.623269	0.013051	-0.783797	0.000544509	-0.907186	3.05436e-06	-0.714081	0.00278577	-0.899664	4.9753e-06	-0.84778	6.5596e-05	-0.75433	0.00115654	0.983783	4.37731e-11	0.563043	0.0288608	-0.0159382	0.955042	0.81682	0.000201937	0.935938	2.94468e-07
gene-LOC107820892	blue	0.90088	4.61009e-06	0.754347	0.00115607	0.750359	0.0012702	0.732894	0.00188212	-0.580543	0.0232608	-0.788714	0.000474925	-0.89442	6.83839e-06	-0.720089	0.00246598	-0.885298	1.14559e-05	-0.848017	6.49758e-05	-0.829896	0.000129033	0.915506	1.69332e-06	0.568453	0.0270311	0.221347	0.427888	0.793518	0.00041411	0.89114	8.27506e-06
gene-LOC107793483	blue	0.912569	2.09909e-06	0.635702	0.0108628	0.636514	0.0107305	0.633107	0.011294	-0.6482	0.0089623	-0.83838	9.45519e-05	-0.891283	8.20759e-06	-0.606481	0.0165308	-0.849425	6.13795e-05	-0.858015	4.28199e-05	-0.896679	5.97499e-06	0.980917	1.2522e-10	0.399263	0.140394	0.219043	0.432834	0.711519	0.00293185	0.869424	2.55661e-05
gene-LOC107764994	blue	0.770124	0.000782726	0.654311	0.00813332	0.653868	0.00819133	0.682332	0.00506926	-0.417269	0.121752	-0.726086	0.00217677	-0.823408	0.000161865	-0.624177	0.0128805	-0.806111	0.000284203	-0.815576	0.000210343	-0.630728	0.011701	0.944094	1.23962e-07	0.503952	0.0554401	-0.0316852	0.910746	0.729482	0.00202548	0.863398	3.37617e-05
gene-LOC107810926	blue	0.781447	0.000580596	0.476494	0.0725429	0.485238	0.0667328	0.454034	0.089119	-0.740838	0.00157974	-0.653043	0.00830021	-0.700208	0.0036516	-0.333237	0.224852	-0.650142	0.00869209	-0.640673	0.0100726	-0.880095	1.50872e-05	0.878371	1.64826e-05	0.0842415	0.765328	0.262885	0.343834	0.455783	0.0877398	0.657297	0.00775089
gene-LOC107790092	blue	0.839403	9.0965e-05	0.834543	0.000109056	0.830702	0.000125365	0.814411	0.000218473	-0.4874	0.0653497	-0.719666	0.0024875	-0.855327	4.80427e-05	-0.800489	0.00033729	-0.886822	1.05421e-05	-0.779601	0.000610274	-0.69277	0.00419696	0.846123	7.00856e-05	0.68459	0.00486945	0.121145	0.667138	0.835118	0.000106774	0.891738	7.9959e-06
gene-LOC107802111	blue	0.919919	1.20786e-06	0.737144	0.00171507	0.740463	0.00159308	0.73515	0.00179189	-0.73913	0.00164121	-0.789323	0.000466841	-0.890031	8.81433e-06	-0.622707	0.0131574	-0.868238	2.70321e-05	-0.820487	0.000178738	-0.857887	4.30563e-05	0.977774	3.34833e-10	0.431512	0.108265	0.0637792	0.821345	0.744005	0.00147069	0.88402	1.22719e-05
gene-LOC107768721	blue	0.906323	3.23692e-06	0.667257	0.00657597	0.669702	0.00631021	0.660822	0.0073176	-0.629641	0.0118906	-0.830405	0.000126709	-0.897881	5.55409e-06	-0.629907	0.0118439	-0.861021	3.75424e-05	-0.85996	3.93404e-05	-0.878136	1.66809e-05	0.989748	2.25428e-12	0.425381	0.113936	0.194892	0.486398	0.725403	0.0022083	0.88022	1.499e-05
gene-LOC107779348	blue	0.879862	1.52698e-05	0.702317	0.00350772	0.702262	0.00351143	0.712041	0.0029016	-0.539868	0.0377741	-0.82457	0.000155529	-0.920299	1.17221e-06	-0.696921	0.00388517	-0.880099	1.50837e-05	-0.897948	5.53127e-06	-0.776643	0.0006604	0.985313	2.30716e-11	0.532657	0.0409267	0.0598936	0.832082	0.786845	0.000500466	0.917002	1.51328e-06
gene-LOC107790518	blue	0.69046	0.0043789	0.371559	0.172687	0.382552	0.15934	0.35273	0.197213	-0.737577	0.00169873	-0.552806	0.0325766	-0.592187	0.0200217	-0.194316	0.487712	-0.533839	0.0403968	-0.525998	0.044008	-0.825348	0.000151399	0.806797	0.000278217	-0.0549129	0.845885	0.26987	0.330685	0.328004	0.232665	0.54443	0.0358754
gene-LOC107763249	blue	-0.282414	0.3078	-0.273754	0.323498	-0.271473	0.327706	-0.33611	0.220633	-0.118679	0.673565	0.390013	0.150682	0.452081	0.0906761	0.408074	0.131045	0.415803	0.123201	0.532303	0.0410864	0.0840783	0.765771	-0.556024	0.0313721	-0.384812	0.156683	0.27004	0.330367	-0.432392	0.107467	-0.519608	0.0471227
gene-LOC107770318	blue	0.817771	0.000195693	0.722965	0.00232368	0.723589	0.00229369	0.743306	0.00149422	-0.492859	0.0619496	-0.754587	0.00114946	-0.871598	2.30476e-05	-0.66675	0.00663212	-0.85349	5.19081e-05	-0.850139	5.96199e-05	-0.675473	0.00571654	0.961172	1.20861e-08	0.541366	0.0371424	-0.0623425	0.825312	0.773603	0.000715349	0.895832	6.28738e-06
gene-LOC107818118	blue	0.951739	4.85555e-08	0.878631	1.62657e-05	0.879729	1.5375e-05	0.873	2.15363e-05	-0.66095	0.00730223	-0.844102	7.5896e-05	-0.956486	2.50591e-08	-0.840378	8.76502e-05	-0.965231	5.95378e-09	-0.881981	1.36743e-05	-0.792612	0.000425062	0.922373	9.926e-07	0.704086	0.00339059	0.00863876	0.975624	0.906674	3.16162e-06	0.964401	6.92743e-09
gene-LOC107789124	blue	0.898368	5.39072e-06	0.725969	0.00218217	0.719329	0.00250475	0.694572	0.00405931	-0.500786	0.057244	-0.880988	1.44037e-05	-0.889434	9.11637e-06	-0.804133	0.000302035	-0.907072	3.07802e-06	-0.866414	2.94246e-05	-0.848639	6.33644e-05	0.832664	0.000116802	0.646415	0.00921651	0.335989	0.22081	0.813788	0.000222933	0.867599	2.7851e-05
gene-LOC107828507	blue	0.599842	0.0180883	0.733358	0.00186326	0.740089	0.00160645	0.769953	0.000786153	-0.526276	0.0438757	-0.433424	0.106538	-0.641554	0.00993743	-0.514808	0.0495679	-0.666784	0.00662834	-0.562637	0.0290017	-0.364113	0.182133	0.800109	0.000341159	0.449266	0.0929552	-0.434299	0.105753	0.637111	0.0106341	0.738787	0.00165375
gene-LOC107759650	blue	-0.848279	6.42924e-05	-0.804703	0.000296804	-0.800575	0.00033642	-0.829255	0.000132007	0.577499	0.0241698	0.775393	0.000682561	0.892358	7.71497e-06	0.766427	0.000859878	0.891334	8.18368e-06	0.845252	7.25436e-05	0.644032	0.0095646	-0.909433	2.61907e-06	-0.643264	0.009679	0.183464	0.512789	-0.852521	5.40488e-05	-0.931557	4.47836e-07
gene-LOC107814863	blue	0.70882	0.00309229	0.680556	0.005231	0.687776	0.00459805	0.699975	0.00366783	-0.455337	0.0880902	-0.638284	0.0104465	-0.767405	0.000838893	-0.604118	0.0170728	-0.763024	0.00093624	-0.734871	0.00180287	-0.560729	0.0296714	0.913411	1.97529e-06	0.474314	0.0740464	-0.126955	0.652083	0.6842	0.00490344	0.82251	0.000166908
gene-LOC107804475	blue	0.890028	8.81574e-06	0.731798	0.00192724	0.72924	0.00203601	0.732208	0.00191027	-0.531783	0.0413215	-0.852838	5.33395e-05	-0.907663	2.95719e-06	-0.752746	0.00120085	-0.906603	3.17665e-06	-0.891207	8.24356e-06	-0.785058	0.000525921	0.97521	6.76583e-10	0.584241	0.0221919	0.12	0.67012	0.813325	0.000226291	0.932998	3.91364e-07
gene-LOC107808455	blue	0.787658	0.000489228	0.497813	0.0589774	0.504963	0.0548724	0.487947	0.0650029	-0.710307	0.00300305	-0.668184	0.0064742	-0.721131	0.00241367	-0.350721	0.199955	-0.677726	0.00549718	-0.671096	0.00616264	-0.86272	3.48064e-05	0.906924	3.10887e-06	0.120369	0.669159	0.225323	0.41942	0.488781	0.0644769	0.691413	0.0043031
gene-LOC107770377	blue	-0.108638	0.699944	0.174753	0.533335	0.163255	0.561002	0.174233	0.534574	0.317672	0.248581	0.000240776	0.999321	0.072127	0.79838	-0.342528	0.21139	-0.0551824	0.845137	0.0331337	0.906682	0.349629	0.201456	-0.351477	0.19892	0.522285	0.0457988	-0.327429	0.233533	0.234509	0.400192	-0.00793558	0.977608
gene-LOC107792517	blue	0.90876	2.74364e-06	0.588344	0.0210501	0.585466	0.021846	0.574811	0.0249948	-0.545236	0.0355476	-0.88562	1.12574e-05	-0.918491	1.35019e-06	-0.655455	0.00798515	-0.852959	5.3072e-05	-0.907996	2.89105e-06	-0.916369	1.5874e-06	0.937967	2.40068e-07	0.444133	0.0972145	0.335165	0.222016	0.720074	0.00246677	0.857728	4.33543e-05
gene-LOC107788055	blue	0.748143	0.00133743	0.294007	0.287494	0.289281	0.295674	0.279893	0.312323	-0.408522	0.130581	-0.793297	0.000416761	-0.729745	0.00201413	-0.424421	0.114842	-0.650723	0.0086125	-0.769236	0.000800711	-0.894761	6.70175e-06	0.806633	0.00027964	0.195596	0.484792	0.604987	0.016872	0.475881	0.0729633	0.64867	0.00889634
gene-LOC107763380	blue	0.86265	3.49161e-05	0.667385	0.00656186	0.66987	0.00629229	0.670592	0.00621565	-0.575155	0.0248883	-0.795358	0.000392569	-0.881577	1.39671e-05	-0.634906	0.0109937	-0.841924	8.26017e-05	-0.84667	6.85763e-05	-0.79539	0.00039221	0.99248	3.02707e-13	0.444626	0.0967996	0.111432	0.69257	0.72365	0.0022908	0.880179	1.50217e-05
gene-LOC107815461	blue	-0.805318	0.000291244	-0.727646	0.0021062	-0.724092	0.00226974	-0.729593	0.00202072	0.411903	0.127118	0.742812	0.00151104	0.851175	5.71416e-05	0.706796	0.00321719	0.85486	4.9002e-05	0.855877	4.69341e-05	0.65392	0.00818455	-0.863095	3.42254e-05	-0.62167	0.0133556	0.0240334	0.932248	-0.804195	0.000301469	-0.888852	9.4196e-06
gene-LOC107803974	blue	0.864589	3.19901e-05	0.712548	0.00287251	0.709078	0.00307669	0.723003	0.00232187	-0.480065	0.0701279	-0.81175	0.000238024	-0.902042	4.28228e-06	-0.699125	0.00372731	-0.879367	1.56639e-05	-0.881949	1.36973e-05	-0.758382	0.00104918	0.940957	1.7541e-07	0.562472	0.0290591	0.0999076	0.723144	0.802678	0.000315736	0.917955	1.40712e-06
gene-LOC107810130	blue	0.653541	0.00823441	0.507347	0.0535513	0.515393	0.0492649	0.472909	0.0750273	-0.718617	0.00254146	-0.493637	0.0614759	-0.552875	0.0325507	-0.263935	0.341839	-0.545883	0.0352862	-0.4754	0.0732944	-0.691454	0.00429986	0.768504	0.00081581	0.0601893	0.831264	0.0870878	0.757614	0.388968	0.151875	0.573831	0.025301
gene-LOC107765657	blue	0.901693	4.3785e-06	0.680177	0.00526609	0.682011	0.0050982	0.67857	0.00541664	-0.682284	0.00507362	-0.79895	0.000353162	-0.88421	1.21478e-05	-0.614423	0.0148054	-0.849333	6.16097e-05	-0.832211	0.000118734	-0.858748	4.14785e-05	0.984688	3.02034e-11	0.412219	0.126797	0.139818	0.619198	0.718365	0.0025546	0.873424	2.10954e-05
gene-LOC107761007	blue	0.698418	0.00377739	0.745594	0.00141831	0.748431	0.00132853	0.769304	0.000799338	-0.35736	0.190986	-0.622968	0.013108	-0.787973	0.000484921	-0.717169	0.00261755	-0.797556	0.000368051	-0.761272	0.00097764	-0.470621	0.0766437	0.851021	5.75041e-05	0.652255	0.00840519	-0.202511	0.46917	0.773593	0.000715522	0.843884	7.65469e-05
gene-LOC107816401	blue	0.915043	1.75252e-06	0.745963	0.00140636	0.743598	0.00148436	0.750525	0.00126528	-0.497987	0.0588749	-0.886222	1.08944e-05	-0.952571	4.34538e-08	-0.795264	0.000393651	-0.937716	2.46324e-07	-0.93764	2.48235e-07	-0.794952	0.00039724	0.974405	8.31121e-10	0.642183	0.00984172	0.118974	0.672796	0.856097	4.64965e-05	0.956468	2.51264e-08
gene-LOC107794254	blue	-0.386448	0.154778	-0.362607	0.184084	-0.374008	0.169652	-0.333653	0.224238	0.224304	0.421583	0.370121	0.174485	0.34777	0.204028	0.297236	0.281983	0.43311	0.10682	0.380709	0.161528	0.381785	0.160248	-0.469675	0.0773199	-0.221064	0.428495	0.00272787	0.992302	-0.326163	0.235454	-0.38667	0.154522
gene-LOC107803984	blue	0.762389	0.000951088	0.504106	0.055353	0.504893	0.0549115	0.496164	0.0599548	-0.371	0.173385	-0.768908	0.000807459	-0.798907	0.000353614	-0.549528	0.0338395	-0.757745	0.00106549	-0.820313	0.000179787	-0.778522	0.000628177	0.927738	6.31441e-07	0.359694	0.187895	0.316518	0.2504	0.607474	0.016307	0.780228	0.000600054
gene-LOC107828488	blue	0.751856	0.00122633	0.639247	0.0102945	0.646002	0.00927616	0.63461	0.0110427	-0.545022	0.0356345	-0.66562	0.00675873	-0.746964	0.00137436	-0.516964	0.0484582	-0.747672	0.00135208	-0.724349	0.00225759	-0.689989	0.00441676	0.91601	1.63077e-06	0.354937	0.194229	0.00443904	0.987473	0.628996	0.0120043	0.789114	0.000469603
gene-LOC107797230	blue	0.891331	8.18538e-06	0.668117	0.00648149	0.663303	0.00702424	0.651195	0.00854823	-0.585251	0.0219066	-0.833087	0.000115019	-0.872004	2.26013e-05	-0.667427	0.00655724	-0.854763	4.92046e-05	-0.860821	3.78756e-05	-0.842309	8.13822e-05	0.884061	1.22451e-05	0.494294	0.0610781	0.141014	0.616172	0.752476	0.00120853	0.846222	6.98106e-05
gene-LOC107810720	blue	0.643428	0.00965451	0.766027	0.000868583	0.780604	0.000593991	0.745003	0.00143763	-0.888897	9.39558e-06	-0.358402	0.189601	-0.544498	0.0358477	-0.416547	0.122464	-0.60307	0.0173175	-0.373211	0.170636	-0.525826	0.0440896	0.644007	0.00956834	0.289099	0.295992	-0.317433	0.248958	0.518743	0.0475567	0.584286	0.022179
gene-LOC107779578	blue	0.924175	8.55859e-07	0.844532	7.46289e-05	0.840743	8.64349e-05	0.856915	4.48966e-05	-0.552966	0.0325159	-0.845814	7.09495e-05	-0.96289	9.04239e-09	-0.839729	8.98458e-05	-0.960824	1.27959e-08	-0.920304	1.17179e-06	-0.732426	0.0019013	0.944096	1.23935e-07	0.723919	0.00227795	-0.0477671	0.86576	0.921938	1.02821e-06	0.987744	7.15856e-12
gene-LOC107829216	blue	0.929795	5.26049e-07	0.710973	0.00296378	0.708684	0.00310058	0.710563	0.00298792	-0.552607	0.0326526	-0.890476	8.59483e-06	-0.951504	5.0085e-08	-0.747969	0.00134284	-0.916172	1.61101e-06	-0.931162	4.64481e-07	-0.842347	8.12635e-05	0.983889	4.1968e-11	0.569061	0.0268312	0.155544	0.579889	0.821145	0.000174814	0.940289	1.88427e-07
gene-LOC107825541	blue	-0.389869	0.150846	-0.124809	0.657631	-0.13004	0.644138	-0.111806	0.691585	0.182469	0.515117	0.494854	0.06074	0.411226	0.127807	0.251098	0.366677	0.361683	0.185287	0.467458	0.0789202	0.467684	0.078756	-0.553798	0.0322019	-0.028416	0.919926	-0.190214	0.497122	-0.244935	0.378944	-0.420171	0.118914
gene-LOC107801961	blue	-0.833553	0.000113082	-0.77817	0.000634122	-0.779075	0.000618944	-0.773676	0.000713972	0.740481	0.00159244	0.647162	0.00910943	0.788771	0.000474161	0.578922	0.0237418	0.799899	0.000343308	0.709994	0.00302168	0.693363	0.00415125	-0.861041	3.75096e-05	-0.450108	0.0922697	0.179383	0.522369	-0.724146	0.00226717	-0.826018	0.000147917
gene-LOC107758920	blue	-0.937193	2.59732e-07	-0.713632	0.00281096	-0.707605	0.00316677	-0.732651	0.00189208	0.501873	0.0566201	0.9302	5.07121e-07	0.966345	4.8313e-09	0.816239	0.000205828	0.945794	1.01837e-07	0.958931	1.73112e-08	0.812347	0.000233514	-0.921991	1.02388e-06	-0.677779	0.0054921	-0.127261	0.651293	-0.881537	1.39962e-05	-0.947112	8.70612e-08
gene-LOC107791718	blue	0.948818	7.06424e-08	0.806842	0.000277835	0.807662	0.000270828	0.789064	0.000470262	-0.812277	0.00023404	-0.77552	0.000680274	-0.891607	8.05639e-06	-0.684095	0.00491267	-0.884868	1.17253e-05	-0.788314	0.000480298	-0.8649	3.15393e-05	0.913113	2.01833e-06	0.494187	0.0611423	0.048353	0.864127	0.786605	0.000503821	0.886078	1.09804e-05
gene-LOC107789861	blue	0.912888	2.05145e-06	0.836401	0.000101818	0.836796	0.000100334	0.84208	8.21049e-05	-0.652115	0.008424	-0.803577	0.000307208	-0.924742	8.16238e-07	-0.748149	0.00133726	-0.923905	8.75312e-07	-0.864395	3.22735e-05	-0.75519	0.00113304	0.960383	1.37474e-08	0.607775	0.0162396	-0.0869169	0.758077	0.852719	5.36059e-05	0.943961	1.25851e-07
gene-LOC107764909	blue	0.900767	4.64289e-06	0.765592	0.000878117	0.764985	0.000891584	0.764417	0.000904337	-0.554105	0.0320865	-0.857706	4.33949e-05	-0.929022	5.63757e-07	-0.784292	0.000537156	-0.918603	1.33859e-06	-0.891159	8.26622e-06	-0.77849	0.000628709	0.972052	1.46389e-09	0.611334	0.015459	0.0814165	0.773004	0.832957	0.000115563	0.939728	1.99945e-07
gene-LOC107823092	blue	0.909568	2.59475e-06	0.791264	0.000441795	0.791716	0.000436128	0.808227	0.000266082	-0.591144	0.0202969	-0.848675	6.32736e-05	-0.949594	6.40878e-08	-0.783626	0.000547073	-0.927487	6.45445e-07	-0.896346	6.09649e-06	-0.758608	0.00104343	0.953239	3.96912e-08	0.634645	0.0110369	-0.0158753	0.955219	0.862398	3.53125e-05	0.952164	4.58932e-08
gene-LOC107797875	blue	0.380398	0.161899	-0.0856109	0.761614	-0.0850316	0.763185	-0.144707	0.606868	-0.321004	0.243377	-0.406547	0.132634	-0.282903	0.306927	0.0642623	0.820013	-0.199505	0.475932	-0.302876	0.27251	-0.718271	0.0025595	0.466641	0.0795157	-0.334569	0.22289	0.773148	0.000723876	-0.0321415	0.909466	0.189835	0.497996
gene-LOC107819193	blue	0.827365	0.000141118	0.676276	0.00563761	0.670469	0.00622863	0.671624	0.00610733	-0.456598	0.0871022	-0.800719	0.000334977	-0.843437	7.78946e-05	-0.658238	0.00763331	-0.846584	6.88102e-05	-0.827091	0.00014248	-0.772139	0.000743104	0.900201	4.81118e-06	0.518615	0.047621	0.235061	0.399051	0.734294	0.00182569	0.845724	7.12019e-05
gene-LOC107812779	blue	0.534384	0.0401541	0.317977	0.248102	0.33014	0.229456	0.307262	0.265277	-0.768305	0.000819947	-0.306793	0.266046	-0.406252	0.132943	-0.0305496	0.913934	-0.367935	0.177244	-0.295666	0.284655	-0.662534	0.00711414	0.657325	0.00774729	-0.184204	0.51106	0.172638	0.538379	0.186114	0.506612	0.399301	0.140353
gene-LOC107827516	blue	0.909326	2.63852e-06	0.780412	0.000597077	0.77634	0.00066571	0.797125	0.000372758	-0.475574	0.0731747	-0.85426	5.02576e-05	-0.955134	3.04718e-08	-0.823339	0.000162248	-0.945751	1.0235e-07	-0.935275	3.14364e-07	-0.738877	0.00165047	0.938267	2.32793e-07	0.720416	0.00244949	0.0495376	0.860828	0.898826	5.24058e-06	0.965628	5.5308e-09
gene-LOC107800625	blue	0.920206	1.18082e-06	0.791739	0.00043584	0.792702	0.000423962	0.795966	0.000385656	-0.670005	0.00627793	-0.812142	0.000235053	-0.930495	4.937e-07	-0.715631	0.0027003	-0.908954	2.70726e-06	-0.868523	2.66741e-05	-0.798941	0.000353258	0.978012	3.12351e-10	0.552124	0.0328365	-0.00299693	0.991543	0.819063	0.000187472	0.935351	3.1201e-07
gene-LOC107812344	blue	0.915934	1.64002e-06	0.632121	0.0114613	0.630963	0.0116601	0.629739	0.0118734	-0.583394	0.0224334	-0.874385	2.01245e-05	-0.911112	2.32883e-06	-0.64181	0.00989828	-0.871168	2.35294e-05	-0.897538	5.67155e-06	-0.898595	5.31587e-06	0.982995	5.94772e-11	0.442082	0.0989539	0.249418	0.369999	0.736388	0.00174388	0.88527	1.14734e-05
gene-LOC107763188	blue	0.745481	0.001422	0.506125	0.0542259	0.499084	0.058232	0.532333	0.0410728	-0.273497	0.32397	-0.770103	0.00078314	-0.792913	0.0004214	-0.669038	0.00638161	-0.765522	0.000879668	-0.817205	0.000199391	-0.659321	0.00749972	0.763733	0.000919893	0.570549	0.0263464	0.216355	0.438644	0.706933	0.0032086	0.757459	0.00107289
gene-LOC107815175	blue	0.00521203	0.985292	-0.411475	0.127553	-0.402219	0.137209	-0.443602	0.0976625	-0.197044	0.481501	-0.0124106	0.964986	0.0909397	0.74721	0.486451	0.065954	0.194508	0.487273	0.06361	0.821812	-0.386441	0.154787	0.199819	0.475222	-0.708097	0.00313645	0.56938	0.0267267	-0.425323	0.113991	-0.185043	0.509103
gene-LOC107827693	blue	0.838872	9.28102e-05	0.732357	0.00190411	0.728263	0.0020788	0.754009	0.00116539	-0.521084	0.0463895	-0.786116	0.00051073	-0.860335	3.86971e-05	-0.720413	0.00244961	-0.860414	3.85617e-05	-0.821602	0.000172135	-0.687407	0.0046289	0.911821	2.21453e-06	0.602962	0.0173428	0.0405575	0.885888	0.79964	0.000345971	0.888788	9.45295e-06
gene-LOC107818082	blue	0.804784	0.000296068	0.734899	0.00180174	0.737336	0.00170778	0.751139	0.00124719	-0.512743	0.0506475	-0.714137	0.00278267	-0.845801	7.09857e-05	-0.671809	0.00608815	-0.84265	8.0314e-05	-0.808947	0.000260137	-0.659637	0.00746111	0.961768	1.09449e-08	0.539202	0.0380572	-0.0433259	0.878151	0.760064	0.00100705	0.88925	9.21157e-06
gene-LOC107771445	blue	0.870151	2.4699e-05	0.690417	0.00438235	0.685717	0.00477198	0.691253	0.00431574	-0.405925	0.133285	-0.864004	3.28509e-05	-0.918017	1.40042e-06	-0.770259	0.000780013	-0.901075	4.55365e-06	-0.917841	1.41944e-06	-0.769987	0.00078547	0.952436	4.42501e-08	0.620938	0.0134968	0.20673	0.459759	0.814846	0.000215407	0.921915	1.03014e-06
gene-LOC107776081	blue	0.943027	1.39807e-07	0.835346	0.000105879	0.835427	0.000105564	0.84304	7.91069e-05	-0.670219	0.00625516	-0.801538	0.000326821	-0.93972	2.00123e-07	-0.735842	0.00176493	-0.930977	4.72418e-07	-0.870886	2.38491e-05	-0.791128	0.000443516	0.938099	2.3685e-07	0.619591	0.0137597	-0.0367071	0.896665	0.866624	2.91404e-05	0.945234	1.08722e-07
gene-LOC107759913	blue	0.374645	0.168869	0.0153638	0.956661	0.0271679	0.923434	-0.0269802	0.923961	-0.600321	0.0179723	-0.25362	0.361721	-0.234361	0.400497	0.195873	0.484163	-0.160117	0.568657	-0.18266	0.51467	-0.666102	0.00670457	0.481093	0.0694436	-0.447023	0.0948003	0.426222	0.113147	-0.0746187	0.791554	0.155954	0.57888
gene-LOC107825263	blue	0.911411	2.28007e-06	0.84881	6.29299e-05	0.850149	5.95943e-05	0.83963	9.01849e-05	-0.786412	0.000506546	-0.720636	0.00243839	-0.855141	4.84234e-05	-0.657983	0.00766498	-0.87416	2.03486e-05	-0.745555	0.00141957	-0.789384	0.000466037	0.91237	2.12934e-06	0.508964	0.0526688	-0.0375428	0.894325	0.786671	0.000502895	0.882428	1.33561e-05
gene-LOC107772760	blue	-0.149701	0.594375	0.241298	0.386285	0.234374	0.40047	0.288558	0.296937	0.215456	0.440593	0.13658	0.627416	0.0391584	0.889802	-0.285975	0.301477	-0.024077	0.932125	0.0592842	0.833769	0.495511	0.0603453	-0.254332	0.36033	0.507783	0.0533122	-0.630205	0.0117918	0.22941	0.410807	0.011723	0.966925
gene-LOC107772557	blue	-0.876359	1.82454e-05	-0.716779	0.00263833	-0.714209	0.00277866	-0.719395	0.00250137	0.420196	0.11889	0.834653	0.000108617	0.910405	2.44762e-06	0.774771	0.000693799	0.909637	2.58235e-06	0.901543	4.4205e-06	0.759206	0.00102835	-0.942562	1.47229e-07	-0.641998	0.00986977	-0.16876	0.54768	-0.830663	0.000125542	-0.928542	5.88313e-07
gene-LOC107819520	blue	0.90396	3.7835e-06	0.739051	0.00164407	0.743593	0.00148451	0.737959	0.00168443	-0.733926	0.00184039	-0.768479	0.000816317	-0.876437	1.81749e-05	-0.617748	0.0141259	-0.857983	4.28778e-05	-0.803314	0.000309688	-0.839365	9.10957e-05	0.980696	1.34877e-10	0.427131	0.112297	0.0613635	0.828017	0.734654	0.00181143	0.878993	1.59674e-05
gene-LOC107811321	blue	0.894974	6.61765e-06	0.615691	0.0145434	0.616457	0.0143867	0.607748	0.0162455	-0.628086	0.012166	-0.833052	0.000115165	-0.869925	2.49656e-05	-0.589883	0.0206336	-0.837648	9.71893e-05	-0.841117	8.52049e-05	-0.904616	3.62457e-06	0.975721	5.91605e-10	0.37022	0.174362	0.265222	0.339401	0.683272	0.00498532	0.847955	6.51369e-05
gene-LOC107781346	blue	-0.205862	0.461688	-0.531281	0.0415498	-0.521767	0.0460526	-0.564312	0.0284235	-0.108296	0.700849	0.218209	0.434633	0.318016	0.248042	0.659322	0.00749959	0.402986	0.136391	0.287842	0.298191	-0.160335	0.568124	-0.0133897	0.962226	-0.82739	0.000140993	0.425988	0.113366	-0.595743	0.0191049	-0.385819	0.155509
gene-LOC107821859	blue	0.797812	0.000365283	0.657595	0.00771352	0.647513	0.00905954	0.645205	0.00939203	-0.353268	0.196483	-0.80151	0.000327091	-0.836545	0.000101276	-0.721426	0.00239899	-0.831368	0.000122404	-0.839051	9.21849e-05	-0.718278	0.00255914	0.874076	2.04326e-05	0.568008	0.0271785	0.241409	0.386059	0.760335	0.0010004	0.865565	3.0596e-05
gene-LOC107771313	blue	-0.775302	0.000684185	-0.543845	0.036115	-0.538388	0.0384058	-0.544688	0.0357704	0.355492	0.193482	0.760737	0.000990583	0.837073	9.93014e-05	0.660934	0.00730415	0.781789	0.000575216	0.839791	8.96336e-05	0.729485	0.00202538	-0.866996	2.86424e-05	-0.49619	0.0599395	-0.291843	0.291222	-0.687406	0.00462896	-0.81484	0.00021545
gene-LOC107768131	blue	0.889485	9.09045e-06	0.837851	9.6449e-05	0.839892	8.92895e-05	0.846007	7.04086e-05	-0.648774	0.0088817	-0.772325	0.000739528	-0.905428	3.43563e-06	-0.740802	0.001581	-0.910082	2.50345e-06	-0.841926	8.25959e-05	-0.721215	0.00240949	0.960408	1.36918e-08	0.603734	0.0171621	-0.121634	0.665868	0.839196	9.16813e-05	0.93342	3.76027e-07
gene-LOC107766285	blue	0.834296	0.00011005	0.565378	0.0280601	0.564489	0.0283631	0.559841	0.0299868	-0.46305	0.0821718	-0.826959	0.000143138	-0.862962	3.44314e-05	-0.609948	0.0157594	-0.813745	0.000223238	-0.867984	2.73561e-05	-0.829011	0.000133155	0.970952	1.87624e-09	0.403044	0.136328	0.282121	0.308323	0.674407	0.00582279	0.843667	7.72006e-05
gene-LOC107804498	blue	0.888999	9.34203e-06	0.718628	0.00254092	0.709463	0.00305345	0.723627	0.00229191	-0.44386	0.0974446	-0.889833	8.91375e-06	-0.947993	7.82199e-08	-0.800782	0.000334342	-0.916379	1.5861e-06	-0.94103	1.7405e-07	-0.762267	0.000953954	0.950665	5.58834e-08	0.642473	0.00979778	0.130749	0.642318	0.851375	5.66716e-05	0.953412	3.87645e-08
gene-LOC107773876	blue	0.824899	0.000153773	0.685499	0.00479069	0.69405	0.0040988	0.681713	0.0051252	-0.852165	5.48519e-05	-0.628847	0.0120307	-0.756376	0.00110127	-0.448212	0.0938191	-0.7342	0.00182945	-0.643644	0.00962229	-0.789849	0.000459944	0.894701	6.72585e-06	0.25254	0.363838	-0.0305237	0.914007	0.596474	0.0189206	0.748636	0.00132224
gene-LOC107776080	blue	0.890539	8.56375e-06	0.696289	0.00393141	0.697502	0.00384309	0.704274	0.00337829	-0.60996	0.0157568	-0.815765	0.000209047	-0.909717	2.56801e-06	-0.661127	0.00728109	-0.869393	2.56031e-05	-0.867377	2.81407e-05	-0.811413	0.000240596	0.988656	4.34138e-12	0.477514	0.0718472	0.0803202	0.775988	0.756232	0.00110509	0.896083	6.19357e-06
gene-LOC107777753	blue	-0.811024	0.000243599	-0.739492	0.001628	-0.733056	0.00187553	-0.769277	0.000799876	0.316527	0.250386	0.817394	0.000198151	0.900232	4.8017e-06	0.830816	0.000124854	0.900016	4.86717e-06	0.908396	2.81305e-06	0.595498	0.0191671	-0.887914	9.92497e-06	-0.750108	0.00127769	0.0511165	0.856434	-0.88482	1.17558e-05	-0.943196	1.37183e-07
gene-LOC107829449	blue	0.284792	0.303568	-0.0382072	0.892465	-0.0252756	0.928754	-0.0617808	0.826864	-0.374075	0.16957	-0.231511	0.406415	-0.232889	0.403547	0.182453	0.515155	-0.141543	0.614837	-0.225728	0.418562	-0.538246	0.0384666	0.556704	0.0311219	-0.41995	0.119128	0.387438	0.153633	-0.0898329	0.750195	0.178701	0.523979
gene-LOC107766029	blue	0.79909	0.000351692	0.511249	0.0514397	0.512885	0.0505727	0.496568	0.0597145	-0.687323	0.00463588	-0.651263	0.00853897	-0.731911	0.00192255	-0.405965	0.133243	-0.686239	0.00472739	-0.682485	0.00505552	-0.844818	7.37952e-05	0.842267	8.15157e-05	0.192455	0.49197	0.196305	0.483179	0.535028	0.0398693	0.698603	0.00376426
gene-LOC107826312	blue	0.774966	0.000690264	0.677091	0.00555831	0.677003	0.00556679	0.667161	0.00658659	-0.417836	0.121194	-0.761278	0.000977491	-0.748694	0.00132046	-0.72197	0.00237216	-0.826345	0.000146242	-0.767612	0.000834509	-0.660667	0.0073362	0.77608	0.000670294	0.609346	0.0158914	0.0489183	0.862553	0.758116	0.00105595	0.809896	0.000252467
gene-LOC107829904	blue	0.774485	0.000699036	0.723196	0.00231255	0.721798	0.00238064	0.74215	0.0015338	-0.569831	0.0265798	-0.699678	0.00368853	-0.807222	0.000274568	-0.646616	0.00918757	-0.795715	0.000388507	-0.744383	0.00145809	-0.631238	0.0116127	0.924577	8.27635e-07	0.489856	0.0638039	-0.0569603	0.840206	0.724112	0.00226879	0.852168	5.4846e-05
gene-LOC107771869	blue	-0.46324	0.0820297	-0.242021	0.384819	-0.246858	0.375092	-0.187962	0.502324	0.32942	0.230535	0.437057	0.103307	0.420908	0.118201	0.255073	0.358882	0.39683	0.143052	0.397123	0.142731	0.596578	0.0188945	-0.630627	0.0117184	-0.0119765	0.96621	-0.462514	0.0825741	-0.22485	0.420423	-0.408121	0.130996
gene-LOC107774939	blue	0.65429	0.00813615	0.293265	0.288769	0.297192	0.282058	0.273162	0.324588	-0.488713	0.0645198	-0.603423	0.0172349	-0.622346	0.0132262	-0.245017	0.378779	-0.54505	0.0356231	-0.625773	0.0125849	-0.790562	0.000450724	0.847208	6.71194e-05	-0.00351614	0.990077	0.376783	0.166256	0.34335	0.210226	0.58396	0.0222716
gene-LOC107803801	blue	0.96507	6.13376e-09	0.752535	0.00120683	0.750492	0.00126626	0.750325	0.00127119	-0.618424	0.0139906	-0.909799	2.55346e-06	-0.972054	1.46329e-09	-0.76661	0.000855923	-0.943721	1.29312e-07	-0.937622	2.48688e-07	-0.878361	1.64915e-05	0.965769	5.38712e-09	0.595907	0.0190634	0.15102	0.591093	0.849472	6.12626e-05	0.949541	6.45179e-08
gene-LOC107802836	blue	0.831506	0.000121796	0.646284	0.00923536	0.641033	0.0100172	0.643726	0.0096101	-0.408091	0.131028	-0.826512	0.000145394	-0.881174	1.42648e-05	-0.68594	0.00475291	-0.849823	6.03939e-05	-0.884549	1.19282e-05	-0.756663	0.00109368	0.962385	9.86119e-09	0.518992	0.0474314	0.19087	0.495611	0.747398	0.00136068	0.885122	1.15653e-05
gene-LOC107804342	blue	0.860179	3.89639e-05	0.767931	0.000827767	0.758615	0.00104325	0.782231	0.000568339	-0.357539	0.190747	-0.846522	6.89817e-05	-0.941888	1.58552e-07	-0.857385	4.39989e-05	-0.93501	3.22601e-07	-0.942393	1.5e-07	-0.670138	0.00626378	0.898929	5.20733e-06	0.765194	0.00088694	0.0297122	0.916286	0.905174	3.49375e-06	0.957179	2.26133e-08
gene-LOC107794689	blue	0.889479	9.09332e-06	0.727797	0.00209945	0.728912	0.0020503	0.742557	0.00151977	-0.583487	0.0224067	-0.831689	0.000120996	-0.921064	1.10309e-06	-0.71175	0.00291848	-0.890813	8.43142e-06	-0.890714	8.47914e-06	-0.768598	0.000813854	0.984167	3.74992e-11	0.549394	0.0338918	0.00337938	0.990463	0.802751	0.000315038	0.923292	9.20743e-07
gene-LOC107793690	blue	0.867862	2.75119e-05	0.688726	0.00451951	0.691435	0.00430139	0.696968	0.00388178	-0.614917	0.0147029	-0.782399	0.000565749	-0.879067	1.5907e-05	-0.625292	0.0126735	-0.848259	6.43453e-05	-0.841361	8.44104e-05	-0.791922	0.000433563	0.994844	2.61839e-14	0.444709	0.0967298	0.0620412	0.826144	0.730949	0.0019628	0.885175	1.15323e-05
gene-LOC107821371	blue	0.844944	7.34279e-05	0.606542	0.0165169	0.60124	0.0177513	0.605249	0.0168117	-0.445001	0.0964846	-0.852816	5.33893e-05	-0.873254	2.12718e-05	-0.67249	0.00601766	-0.846183	6.99186e-05	-0.883765	1.24409e-05	-0.808261	0.000265804	0.959787	1.51271e-08	0.486255	0.0660796	0.272063	0.326616	0.725296	0.00221325	0.86769	2.77335e-05
gene-LOC107825830	blue	0.884366	1.20462e-05	0.66484	0.00684727	0.667402	0.00655994	0.666802	0.00662643	-0.638625	0.0103925	-0.796196	0.000383069	-0.878262	1.65746e-05	-0.598839	0.0183333	-0.844167	7.57038e-05	-0.839652	9.01091e-05	-0.843961	7.63175e-05	0.992955	1.98183e-13	0.402699	0.136696	0.127896	0.649656	0.709474	0.00305282	0.869903	2.49924e-05
gene-LOC107829341	blue	0.827172	0.000142076	0.676868	0.00557996	0.677991	0.00547181	0.700224	0.00365048	-0.624652	0.012792	-0.729224	0.00203668	-0.842437	8.09795e-05	-0.583971	0.0222687	-0.814106	0.000220645	-0.799449	0.00034795	-0.7263	0.00216698	0.967675	3.72921e-09	0.418635	0.12041	-0.0491763	0.861834	0.707319	0.00318454	0.857997	4.28532e-05
gene-LOC107788952	blue	0.904111	3.74648e-06	0.67884	0.00539114	0.673906	0.00587317	0.662585	0.00710822	-0.525918	0.0440457	-0.863389	3.37755e-05	-0.901453	4.4459e-06	-0.705131	0.00332286	-0.885701	1.12082e-05	-0.882126	1.35705e-05	-0.872929	2.16108e-05	0.940826	1.77912e-07	0.528985	0.042605	0.321581	0.242483	0.766082	0.000867382	0.882344	1.34152e-05
gene-LOC107801191	blue	-0.732157	0.00191238	-0.638923	0.0103455	-0.635317	0.0109258	-0.676889	0.0055779	0.244308	0.380203	0.801028	0.000331876	0.839094	9.20349e-05	0.775205	0.000685939	0.829316	0.000131723	0.880688	1.46307e-05	0.524396	0.0447741	-0.840851	8.60781e-05	-0.694932	0.00403219	0.100984	0.720271	-0.81445	0.000218202	-0.877421	1.72967e-05
gene-LOC107807005	blue	0.89297	7.44586e-06	0.811088	0.000243104	0.816556	0.000203698	0.832044	0.000119453	-0.645708	0.00931873	-0.778299	0.000631929	-0.912767	2.06941e-06	-0.750195	0.00127509	-0.905767	3.35908e-06	-0.837984	9.59692e-05	-0.7302	0.00199462	0.923538	9.02276e-07	0.618879	0.0139002	-0.0933553	0.740705	0.844701	7.41349e-05	0.921141	1.09629e-06
gene-LOC107825264	blue	0.853581	5.17097e-05	0.727405	0.00211698	0.721752	0.00238289	0.743191	0.00149814	-0.390146	0.150531	-0.854286	5.02024e-05	-0.930716	4.83851e-07	-0.807344	0.000273527	-0.904314	3.69711e-06	-0.931702	4.41897e-07	-0.678919	0.00538371	0.930509	4.93091e-07	0.68413	0.00490963	0.00444728	0.98745	0.864716	3.18062e-05	0.947824	7.98595e-08
gene-LOC107800552	blue	0.745375	0.00142545	0.482992	0.0681921	0.473649	0.0745091	0.493946	0.0612883	-0.275364	0.320544	-0.818579	0.000190515	-0.798737	0.000355407	-0.688272	0.00455687	-0.770724	0.000770742	-0.81829	0.000192357	-0.715628	0.00270045	0.813609	0.000224226	0.508316	0.0530214	0.374434	0.169127	0.676715	0.00559472	0.787823	0.000486966
gene-LOC107768268	blue	0.273632	0.323722	-0.0540116	0.848387	-0.0417426	0.882575	-0.0648921	0.818276	-0.314136	0.254179	-0.239686	0.389563	-0.246009	0.376791	0.170446	0.543628	-0.145619	0.604578	-0.25246	0.363996	-0.502824	0.0560776	0.577547	0.0241554	-0.40149	0.13799	0.340583	0.214166	-0.0743159	0.792383	0.19964	0.475625
gene-LOC107788155	blue	0.956387	2.54249e-08	0.838678	9.34939e-05	0.839388	9.10173e-05	0.848823	6.28971e-05	-0.683021	0.00500759	-0.85548	4.77332e-05	-0.938807	2.20164e-07	-0.795504	0.000390903	-0.955089	3.06678e-08	-0.874794	1.97228e-05	-0.80149	0.000327293	0.920486	1.155e-06	0.666825	0.00662388	-0.0228775	0.9355	0.88876	9.46778e-06	0.944238	1.21939e-07
gene-LOC107819496	blue	0.499982	0.057709	0.124251	0.659074	0.136618	0.62732	0.107905	0.701883	-0.522062	0.045908	-0.463872	0.0815587	-0.429256	0.110329	-0.0303963	0.914365	-0.350255	0.200594	-0.420227	0.11886	-0.705999	0.00326741	0.703048	0.00345896	-0.228421	0.412883	0.369338	0.17547	0.125803	0.655058	0.370281	0.174286
gene-LOC107813571	blue	0.965502	5.66301e-09	0.784606	0.000532528	0.780722	0.000592099	0.786698	0.000502519	-0.610606	0.0156162	-0.893597	7.17799e-06	-0.974649	7.81555e-10	-0.787511	0.000491238	-0.95638	2.54534e-08	-0.935811	2.98193e-07	-0.849803	6.04414e-05	0.973167	1.12655e-09	0.628881	0.0120246	0.1033	0.7141	0.875562	1.89856e-05	0.969808	2.40537e-09
gene-LOC107804441	blue	0.855988	4.67128e-05	0.864356	3.23298e-05	0.867785	2.76108e-05	0.860927	3.76998e-05	-0.674031	0.00586059	-0.697282	0.00385897	-0.861933	3.60537e-05	-0.787624	0.000489681	-0.871182	2.35132e-05	-0.750526	0.00126524	-0.670502	0.0062252	0.839421	9.09006e-05	0.650101	0.00869774	-0.120301	0.669335	0.839443	9.08258e-05	0.885921	1.10744e-05
gene-LOC107774052	blue	0.689532	0.00445371	0.481217	0.0693616	0.486777	0.0657462	0.491124	0.0630164	-0.62346	0.013015	-0.571119	0.0261626	-0.629399	0.0119331	-0.295253	0.28536	-0.621542	0.0133801	-0.607426	0.0163178	-0.707759	0.00315725	0.836888	9.99901e-05	0.12541	0.656076	0.0236842	0.93323	0.466537	0.0795917	0.649542	0.00877489
gene-LOC107826051	blue	0.910409	2.44692e-06	0.704151	0.00338633	0.711722	0.0029201	0.704918	0.00333658	-0.755039	0.00113714	-0.800145	0.000340784	-0.866349	2.95122e-05	-0.637328	0.0105991	-0.853207	5.25251e-05	-0.800112	0.00034112	-0.853257	5.24171e-05	0.935061	3.20989e-07	0.446177	0.0955023	0.0792601	0.778877	0.729163	0.00203934	0.848226	6.443e-05
gene-LOC107821064	blue	0.756235	0.00110501	0.4434	0.0978334	0.441849	0.0991526	0.426574	0.112817	-0.401465	0.138016	-0.792425	0.000427359	-0.785246	0.000523197	-0.510865	0.0516446	-0.715727	0.00269506	-0.805729	0.000287581	-0.811331	0.00024123	0.911557	2.25651e-06	0.280838	0.310623	0.375071	0.168346	0.556945	0.0310333	0.742697	0.00151498
gene-LOC107771973	blue	0.756697	0.00109278	0.578821	0.0237719	0.578973	0.0237264	0.590132	0.0205667	-0.353874	0.195662	-0.73121	0.00195183	-0.794861	0.000398298	-0.620221	0.0136362	-0.776258	0.000667158	-0.818412	0.000191577	-0.64719	0.00910541	0.906246	3.25362e-06	0.489806	0.0638351	0.0665102	0.813816	0.698874	0.00374503	0.834409	0.000109595
gene-LOC107766670	blue	0.77957	0.000610775	0.516503	0.0486939	0.520528	0.0466645	0.527317	0.0433843	-0.492959	0.0618889	-0.726258	0.00216893	-0.794921	0.000397598	-0.49069	0.0632849	-0.748718	0.00131972	-0.793468	0.000414705	-0.783707	0.000545858	0.958955	1.72462e-08	0.3017	0.27447	0.210621	0.451162	0.596305	0.018963	0.787098	0.000496951
gene-LOC107783164	blue	-0.661917	0.00718693	-0.403315	0.136041	-0.402242	0.137185	-0.429109	0.110464	0.252683	0.363557	0.729799	0.0020118	0.709976	0.00302277	0.527354	0.043367	0.65688	0.00780346	0.76503	0.000890598	0.567131	0.02747	-0.729984	0.00200386	-0.415625	0.123379	0.00251663	0.992898	-0.605079	0.0168507	-0.691657	0.00428386
gene-LOC107814679	blue	0.830554	0.000126034	0.712798	0.00285821	0.715474	0.00270887	0.732284	0.00190712	-0.700272	0.0036472	-0.723419	0.00230184	-0.829254	0.000132014	-0.595063	0.0192776	-0.814357	0.00021886	-0.764799	0.000895761	-0.728554	0.00206599	0.921828	1.0374e-06	0.425223	0.114085	-0.083927	0.766181	0.713649	0.00281002	0.849091	6.22179e-05
gene-LOC107818832	blue	0.766937	0.000848882	0.713873	0.00279742	0.724209	0.00226423	0.718262	0.00255997	-0.892609	7.60363e-06	-0.524435	0.0447554	-0.701929	0.00353385	-0.413325	0.12568	-0.682371	0.00506579	-0.561899	0.0292592	-0.684053	0.00491635	0.808108	0.000267074	0.258901	0.351464	-0.202554	0.469073	0.577783	0.0240841	0.697222	0.00386336
gene-LOC107823156	blue	0.699155	0.00372518	0.360391	0.186979	0.35986	0.187677	0.355243	0.193817	-0.312841	0.256247	-0.789399	0.000465839	-0.731785	0.0019278	-0.504037	0.055392	-0.673614	0.00590282	-0.790908	0.000446304	-0.744222	0.00146345	0.876386	1.82212e-05	0.281604	0.309248	0.356857	0.191655	0.526847	0.0436058	0.709543	0.00304868
gene-LOC107780828	blue	0.92444	8.37143e-07	0.904599	3.62878e-06	0.904515	3.64885e-06	0.89898	5.19105e-06	-0.739396	0.00163151	-0.745847	0.00141011	-0.895576	6.3846e-06	-0.747687	0.00135162	-0.916337	1.5912e-06	-0.79438	0.000403901	-0.741423	0.00155911	0.879829	1.5296e-05	0.641292	0.00997738	-0.131404	0.640638	0.865989	3.00059e-05	0.913822	1.91705e-06
gene-LOC107800440	blue	0.736711	0.00173152	0.78204	0.000571311	0.784293	0.000537143	0.82452	0.000155798	-0.483503	0.0678583	-0.641895	0.00988538	-0.818441	0.00019139	-0.711024	0.00296079	-0.811015	0.000243671	-0.758427	0.00104802	-0.483337	0.0679664	0.867534	2.79358e-05	0.634038	0.0111377	-0.312476	0.256833	0.800808	0.000334081	0.873096	2.14354e-05
gene-LOC107772346	blue	0.780339	0.000598263	0.692789	0.00419554	0.698587	0.00376538	0.699755	0.00368314	-0.718285	0.00255873	-0.580965	0.0231369	-0.754984	0.00113861	-0.457863	0.0861194	-0.736014	0.00175824	-0.667991	0.00649527	-0.703038	0.0034596	0.906614	3.17443e-06	0.314459	0.253664	-0.0633644	0.82249	0.619219	0.013833	0.776876	0.000656329
gene-LOC107806113	blue	-0.218205	0.434642	-0.131556	0.640247	-0.139215	0.620725	-0.132685	0.637357	0.237184	0.39468	0.188154	0.50188	0.247992	0.372831	0.0104249	0.970586	0.179582	0.521901	0.213861	0.444067	0.249902	0.36904	-0.467399	0.0789628	0.161776	0.564604	0.0733812	0.794942	-0.0795297	0.778142	-0.270304	0.329876
gene-LOC107782463	blue	0.357021	0.191437	0.0360052	0.898632	0.0402133	0.886851	0.0281008	0.920812	-0.2393	0.39035	-0.387877	0.153128	-0.316675	0.250151	-0.0444495	0.875014	-0.283193	0.30641	-0.356034	0.192756	-0.547058	0.034815	0.616991	0.0142784	-0.167681	0.55028	0.492611	0.0621018	0.0846105	0.764327	0.318522	0.247248
gene-LOC107823860	blue	0.894642	6.74954e-06	0.696083	0.00394659	0.700079	0.00366055	0.695442	0.00399412	-0.694435	0.0040696	-0.779192	0.000617011	-0.875549	1.89978e-05	-0.596216	0.0189854	-0.845918	7.06572e-05	-0.818204	0.000192908	-0.847994	6.5036e-05	0.98797	6.34692e-12	0.400479	0.139078	0.100253	0.722221	0.713407	0.00282363	0.869944	2.4944e-05
gene-LOC107814828	blue	0.917804	1.42352e-06	0.686794	0.00468041	0.688445	0.00454259	0.685323	0.00480585	-0.63566	0.0108696	-0.841095	8.52776e-05	-0.916702	1.54803e-06	-0.658169	0.00764191	-0.879647	1.54397e-05	-0.873289	2.1235e-05	-0.879235	1.57708e-05	0.986349	1.43773e-11	0.460421	0.0841562	0.190788	0.495799	0.750373	0.00126977	0.894303	6.88577e-06
gene-LOC107820822	blue	0.661088	0.00728575	0.387655	0.153383	0.395056	0.145013	0.357738	0.190482	-0.809162	0.000258385	-0.477352	0.0719573	-0.515602	0.049157	-0.174958	0.532847	-0.482465	0.0685379	-0.405914	0.133297	-0.787633	0.000489571	0.68508	0.00482683	-0.0690459	0.806839	0.248128	0.372561	0.29635	0.28349	0.472695	0.0751776
gene-LOC107813808	blue	0.690726	0.00435765	0.634177	0.0111147	0.632453	0.0114047	0.677737	0.00549605	-0.336403	0.220205	-0.654558	0.00810113	-0.77356	0.000716145	-0.616407	0.014397	-0.761504	0.000972084	-0.768057	0.000825141	-0.515048	0.0494434	0.892228	7.77341e-06	0.523062	0.0454193	-0.108762	0.699616	0.712514	0.00287446	0.837151	9.90106e-05
gene-LOC107798222	blue	0.849042	6.23412e-05	0.689523	0.00445444	0.683653	0.00495162	0.703827	0.00340751	-0.367985	0.17718	-0.827534	0.00014028	-0.913317	1.98885e-06	-0.746146	0.00140048	-0.894314	6.88153e-06	-0.921818	1.0383e-06	-0.726144	0.00217413	0.9453	1.07894e-07	0.62553	0.0126296	0.12672	0.652691	0.822846	0.000165005	0.928562	5.87298e-07
gene-LOC107779935	blue	0.951246	5.18111e-08	0.776314	0.000666171	0.773787	0.000711915	0.770857	0.000768107	-0.618827	0.0139105	-0.868163	2.71277e-05	-0.961946	1.06228e-08	-0.761258	0.000977989	-0.933965	3.56923e-07	-0.921489	1.06614e-06	-0.840363	8.77002e-05	0.962354	9.9143e-09	0.600189	0.0180043	0.0841245	0.765646	0.852523	5.40434e-05	0.953692	3.72981e-08
gene-LOC107764361	blue	0.946204	9.70316e-08	0.782191	0.000568957	0.775049	0.000688766	0.783342	0.000551348	-0.520657	0.0466008	-0.899412	5.05384e-06	-0.963502	8.12908e-09	-0.833989	0.000111296	-0.964331	7.01542e-09	-0.938668	2.23363e-07	-0.817276	0.000198925	0.945359	1.0715e-07	0.693066	0.00417407	0.158919	0.571591	0.896487	6.04475e-06	0.975515	6.24732e-10
gene-LOC107767134	blue	-0.806297	0.00028257	-0.79402	0.000408137	-0.792604	0.00042516	-0.818577	0.000190532	0.468896	0.0778797	0.741772	0.00154691	0.870825	2.39186e-05	0.759429	0.00102279	0.873856	2.06546e-05	0.841165	8.50499e-05	0.587479	0.021287	-0.922701	9.6644e-07	-0.666997	0.00660475	0.164493	0.557994	-0.842651	8.03119e-05	-0.92492	8.04175e-07
gene-LOC107831934	blue	0.863069	3.42659e-05	0.683029	0.00500689	0.685499	0.00479071	0.695611	0.0039815	-0.516715	0.0485855	-0.804779	0.000296114	-0.898467	5.35804e-06	-0.682283	0.00507373	-0.867258	2.82966e-05	-0.870282	2.45461e-05	-0.774053	0.000706984	0.983492	4.91142e-11	0.516215	0.0488416	0.116021	0.680516	0.765238	0.000885951	0.904082	3.75371e-06
gene-LOC107763984	blue	-0.737913	0.00168616	-0.569429	0.0267109	-0.56306	0.0288548	-0.587464	0.0212911	0.426661	0.112736	0.769852	0.000788192	0.785429	0.000520549	0.651278	0.00853686	0.761691	0.000967613	0.813916	0.00022201	0.633316	0.0112588	-0.825628	0.000149937	-0.509847	0.0521914	-0.00672948	0.981011	-0.69593	0.0039579	-0.782045	0.000571237
gene-LOC107763865	blue	-0.412401	0.126614	-0.266995	0.336061	-0.255171	0.358692	-0.273867	0.32329	0.245736	0.377337	0.430009	0.109637	0.420768	0.118337	0.2113	0.449672	0.392644	0.147706	0.435741	0.10447	0.459312	0.0850035	-0.531112	0.0416266	-0.128855	0.647187	-0.311401	0.25856	-0.300354	0.276723	-0.424124	0.115124
gene-LOC107795328	blue	0.209424	0.453799	-0.232989	0.40334	-0.222997	0.424363	-0.278702	0.314473	-0.242752	0.383341	-0.244597	0.379622	-0.115521	0.681826	0.209884	0.452785	-0.0426344	0.880083	-0.169667	0.545498	-0.550444	0.0334829	0.358157	0.189927	-0.445878	0.0957516	0.638289	0.0104457	-0.189483	0.498807	0.0288497	0.918708
gene-LOC107826282	blue	-0.296378	0.283441	-0.112891	0.68873	-0.122519	0.663567	-0.148832	0.596541	0.225159	0.419768	0.205175	0.463217	0.279206	0.313562	-0.0317411	0.910589	0.256887	0.355356	0.326752	0.234559	0.315366	0.252223	-0.505907	0.0543466	0.0639339	0.820919	0.0810917	0.773888	-0.138183	0.623343	-0.280073	0.311999
gene-LOC107792730	blue	0.860061	3.91666e-05	0.660026	0.00741379	0.661278	0.00726303	0.670506	0.0062248	-0.535455	0.039681	-0.806805	0.000278151	-0.892929	7.4635e-06	-0.653653	0.00821965	-0.851346	5.67399e-05	-0.874482	2.00282e-05	-0.77957	0.000610772	0.9901	1.79732e-12	0.478123	0.0714337	0.0978912	0.728535	0.744656	0.00144906	0.894889	6.6512e-06
gene-LOC107786344	blue	0.898076	5.4883e-06	0.696413	0.00392231	0.702162	0.00351818	0.691403	0.00430388	-0.741276	0.00156428	-0.77059	0.000773401	-0.854009	5.0791e-05	-0.577728	0.0241005	-0.8351	0.000106842	-0.786367	0.00050718	-0.862382	3.53381e-05	0.972129	1.43812e-09	0.374126	0.169507	0.101626	0.71856	0.696032	0.00395038	0.850135	5.96297e-05
gene-LOC107822785	blue	0.870876	2.386e-05	0.663819	0.00696441	0.66077	0.00732392	0.671648	0.00610488	-0.497722	0.0590311	-0.850052	5.98318e-05	-0.895442	6.43577e-06	-0.703782	0.00341046	-0.873631	2.08829e-05	-0.886723	1.05993e-05	-0.788168	0.000482271	0.981863	9.01926e-11	0.522564	0.0456624	0.159337	0.570566	0.772065	0.000744526	0.912543	2.10302e-06
gene-LOC107803529	blue	0.747916	0.00134447	0.772464	0.000736851	0.774559	0.000697676	0.811047	0.000243416	-0.462703	0.082432	-0.667737	0.00652314	-0.825338	0.000151451	-0.711164	0.00295259	-0.826358	0.000146178	-0.768618	0.000813445	-0.528924	0.0426336	0.882624	1.32182e-05	0.623819	0.0129475	-0.199526	0.475884	0.795342	0.000392759	0.881555	1.39832e-05
gene-LOC107822011	blue	0.846077	7.02127e-05	0.578144	0.0239752	0.577659	0.0241215	0.578906	0.0237465	-0.513795	0.0500956	-0.818523	0.00019087	-0.865815	3.02462e-05	-0.603916	0.0171198	-0.814565	0.000217385	-0.851402	5.66082e-05	-0.83693	9.98326e-05	0.973778	9.71441e-10	0.396606	0.143299	0.281269	0.30985	0.676217	0.00564333	0.847125	6.73402e-05
gene-LOC107832660	blue	0.777283	0.000649266	0.733731	0.00184823	0.733047	0.00187588	0.750101	0.00127787	-0.380005	0.162369	-0.754337	0.00115633	-0.86028	3.87911e-05	-0.776582	0.000661463	-0.852033	5.51533e-05	-0.845362	7.22294e-05	-0.583614	0.0223703	0.908913	2.71487e-06	0.655871	0.00793175	-0.0764556	0.786531	0.817131	0.000199874	0.909928	2.53054e-06
gene-LOC107794661	blue	0.850879	5.78406e-05	0.741421	0.00155917	0.750171	0.00127579	0.747194	0.0013671	-0.572726	0.0256493	-0.76248	0.000948943	-0.85131	5.68245e-05	-0.688151	0.00456689	-0.871781	2.28453e-05	-0.82563	0.000149927	-0.730625	0.00197654	0.892386	7.70266e-06	0.574947	0.0249527	-0.0275581	0.922337	0.781206	0.000584402	0.868429	2.67912e-05
gene-LOC107813388	blue	-0.83202	0.000119559	-0.668758	0.00641186	-0.66187	0.00719251	-0.693507	0.0041402	0.353001	0.196845	0.835166	0.000106585	0.917777	1.42648e-06	0.759333	0.00102518	0.876488	1.81279e-05	0.92347	9.07371e-07	0.686238	0.0047275	-0.935842	2.97295e-07	-0.635042	0.0109712	-0.090124	0.74941	-0.825412	0.000151063	-0.930378	4.98994e-07
gene-LOC107791817	blue	0.872503	2.20621e-05	0.8101	0.000250848	0.800084	0.000341412	0.792267	0.000429295	-0.460568	0.0840445	-0.800692	0.000335244	-0.885674	1.12242e-05	-0.789374	0.000466163	-0.914448	1.83111e-06	-0.852376	5.43737e-05	-0.738964	0.00164725	0.865021	3.13663e-05	0.675638	0.00570026	0.126186	0.65407	0.860021	3.92355e-05	0.926371	7.10874e-07
gene-LOC107812318	blue	-0.570822	0.0262585	-0.5738	0.0253108	-0.568776	0.0269248	-0.625716	0.0125954	0.203349	0.467293	0.560968	0.0295869	0.68625	0.0047265	0.581076	0.0231046	0.663123	0.0070452	0.7153	0.00271838	0.315672	0.251737	-0.693931	0.00410782	-0.57655	0.0244587	0.370955	0.173441	-0.688577	0.00453175	-0.730905	0.00196467
gene-LOC107771196	blue	0.878323	1.65235e-05	0.684236	0.00490036	0.68847	0.00454056	0.680865	0.00520262	-0.726537	0.00215618	-0.746688	0.00138314	-0.840722	8.65047e-05	-0.565968	0.0278604	-0.821731	0.000171382	-0.771053	0.000764253	-0.852783	5.34619e-05	0.971317	1.72979e-09	0.357742	0.190477	0.134858	0.631803	0.678975	0.00537842	0.843507	7.7684e-05
gene-LOC107777406	blue	0.90662	3.17313e-06	0.663887	0.00695664	0.664723	0.00686061	0.664159	0.0069252	-0.555226	0.0316676	-0.84669	6.85211e-05	-0.927116	6.66646e-07	-0.679148	0.0053621	-0.882218	1.35045e-05	-0.9072	3.0515e-06	-0.85543	4.78336e-05	0.976588	4.68114e-10	0.501001	0.0571206	0.194352	0.487629	0.764438	0.000903874	0.899286	5.09341e-06
gene-LOC107816282	blue	0.674814	0.00578208	0.313956	0.254466	0.322221	0.241494	0.283891	0.305168	-0.630246	0.0117846	-0.603258	0.0172735	-0.597158	0.0187491	-0.219997	0.430784	-0.529068	0.0425668	-0.570639	0.0263175	-0.831444	0.000122068	0.813409	0.000225677	-0.0501451	0.859137	0.352753	0.197182	0.318699	0.246971	0.544488	0.0358517
gene-LOC107806172	blue	0.910566	2.42018e-06	0.680955	0.00519434	0.683523	0.00496303	0.674897	0.00577373	-0.658507	0.00759989	-0.812403	0.000233096	-0.88881	9.44171e-06	-0.614078	0.0148772	-0.861148	3.73319e-05	-0.845678	7.1331e-05	-0.88034	1.48973e-05	0.986922	1.08985e-11	0.415185	0.123817	0.171995	0.539917	0.724871	0.00223304	0.880688	1.46303e-05
gene-LOC107822452	blue	0.960818	1.28087e-08	0.816583	0.000203513	0.809783	0.000253376	0.818208	0.000192877	-0.537471	0.038801	-0.906442	3.21118e-06	-0.986213	1.53299e-11	-0.860384	3.86132e-05	-0.982555	7.015e-11	-0.95482	3.18621e-08	-0.812062	0.000235656	0.939721	2.00098e-07	0.729998	0.00200329	0.108604	0.700034	0.926599	6.97052e-07	0.989809	2.16908e-12
gene-LOC107805556	blue	-0.956433	2.52549e-08	-0.861097	3.74162e-05	-0.862807	3.46713e-05	-0.858496	4.19367e-05	0.768229	0.000821541	0.819613	0.000184055	0.922685	9.67745e-07	0.759688	0.00101633	0.935693	3.0169e-07	0.831553	0.000121589	0.821372	0.000173481	-0.940573	1.82797e-07	-0.596937	0.0188043	0.0233257	0.934239	-0.855784	4.7119e-05	-0.938809	2.20133e-07
gene-LOC107807632	blue	-0.805733	0.000287538	-0.60293	0.0173504	-0.605568	0.0167386	-0.633016	0.0113093	0.599014	0.0182903	0.683919	0.00492817	0.802257	0.000319795	0.493281	0.0616926	0.754458	0.001153	0.764954	0.000892283	0.715945	0.00268321	-0.868067	2.72496e-05	-0.390522	0.150104	0.0184856	0.947865	-0.663767	0.00697051	-0.783967	0.000541981
gene-LOC107795769	blue	0.871827	2.27954e-05	0.802198	0.000320361	0.803766	0.000305442	0.810205	0.000250013	-0.501777	0.0566748	-0.785558	0.000518695	-0.918437	1.35582e-06	-0.794452	0.000403056	-0.917589	1.4471e-06	-0.888605	9.55067e-06	-0.690968	0.00433838	0.932425	4.13088e-07	0.688603	0.00452964	-0.0545966	0.846763	0.867044	2.85794e-05	0.940894	1.76612e-07
gene-LOC107816659	blue	0.850054	5.98272e-05	0.620108	0.0136583	0.627165	0.0123315	0.616229	0.0144332	-0.621828	0.0133252	-0.763374	0.000928138	-0.840021	8.88522e-05	-0.553087	0.0324701	-0.801101	0.000331144	-0.797326	0.000370557	-0.836749	0.000100508	0.971513	1.65527e-09	0.344025	0.20927	0.160191	0.568476	0.654235	0.00814335	0.825617	0.000149995
gene-LOC107816137	blue	0.781626	0.000577768	0.667338	0.00656704	0.651283	0.00853621	0.668206	0.00647187	-0.380599	0.161659	-0.749307	0.00130177	-0.811054	0.000243368	-0.722289	0.00235653	-0.802231	0.000320047	-0.782553	0.000563377	-0.658803	0.00756343	0.806854	0.000277729	0.595418	0.0191873	0.179937	0.521063	0.768072	0.000824823	0.836488	0.000101489
gene-LOC107815842	blue	0.291604	0.291636	-0.041609	0.882948	-0.0335927	0.905395	0.00313162	0.991162	-0.200977	0.472615	-0.340215	0.214693	-0.270093	0.330268	-0.00361232	0.989806	-0.219458	0.431943	-0.336939	0.219425	-0.374253	0.16935	0.483563	0.0678191	-0.108614	0.700008	0.132668	0.637399	0.0875232	0.756436	0.234509	0.400191
gene-LOC107818783	blue	-0.916224	1.60474e-06	-0.731747	0.00192936	-0.729556	0.0020223	-0.738363	0.0016694	0.484033	0.0675128	0.886784	1.05637e-05	0.962734	9.28891e-09	0.802617	0.000316323	0.930897	4.75889e-07	0.934243	3.47523e-07	0.807623	0.000271159	-0.920463	1.15709e-06	-0.65773	0.00769656	-0.172068	0.539741	-0.861837	3.62081e-05	-0.944183	1.22704e-07
gene-LOC107781588	blue	0.894957	6.62444e-06	0.66297	0.00706306	0.666051	0.00671025	0.663958	0.00694841	-0.652873	0.00832286	-0.806887	0.000277445	-0.883699	1.24842e-05	-0.607132	0.0163837	-0.848514	6.36871e-05	-0.841235	8.48211e-05	-0.858251	4.23832e-05	0.991176	8.53158e-13	0.40469	0.134585	0.14324	0.610559	0.712077	0.00289952	0.871002	2.37163e-05
gene-LOC107780567	blue	0.841555	8.37854e-05	0.619072	0.013862	0.609364	0.0158873	0.635487	0.010898	-0.335423	0.221638	-0.884131	1.21995e-05	-0.915592	1.68245e-06	-0.761078	0.000982324	-0.87547	1.90726e-05	-0.945732	1.02578e-07	-0.735037	0.00179631	0.930632	4.87594e-07	0.61979	0.0137205	0.197719	0.47997	0.805626	0.000288495	0.909727	2.56626e-06
gene-LOC107793288	blue	0.822921	0.000164583	0.734961	0.0017993	0.726801	0.0021442	0.757542	0.00107075	-0.331655	0.227197	-0.860469	3.84684e-05	-0.90807	2.87638e-06	-0.869001	2.60811e-05	-0.905946	3.31929e-06	-0.90738	3.01449e-06	-0.625477	0.0126394	0.867889	2.74769e-05	0.768081	0.000824634	0.0294923	0.916903	0.884756	1.17962e-05	0.925702	7.52696e-07
gene-LOC107788719	blue	0.896053	6.20483e-06	0.638195	0.0104607	0.642426	0.00980496	0.630157	0.0118002	-0.680352	0.00524987	-0.797387	0.000369889	-0.868025	2.73033e-05	-0.573963	0.0252596	-0.828144	0.000137303	-0.825573	0.000150224	-0.890992	8.34554e-06	0.975236	6.72107e-10	0.361815	0.185115	0.193887	0.488692	0.681678	0.00512838	0.844869	7.36462e-05
gene-LOC107828005	blue	0.757291	0.00107724	0.681931	0.00510543	0.671574	0.0061126	0.689405	0.00446404	-0.362392	0.184363	-0.720533	0.00244359	-0.827224	0.000141817	-0.702494	0.00349589	-0.815747	0.000209169	-0.818978	0.000188005	-0.617963	0.0140828	0.901756	4.36091e-06	0.574021	0.0252414	0.0685161	0.808296	0.755169	0.00113361	0.871324	2.33539e-05
gene-LOC107789564	blue	0.915458	1.69935e-06	0.863328	3.38682e-05	0.859937	3.9379e-05	0.855564	4.75626e-05	-0.622347	0.0132259	-0.80891	0.000260439	-0.90813	2.86469e-06	-0.809275	0.000257468	-0.940567	1.8291e-07	-0.852329	5.44799e-05	-0.746011	0.00140481	0.932902	3.94947e-07	0.672977	0.00596767	-0.0231892	0.934623	0.880958	1.44261e-05	0.957353	2.20335e-08
gene-LOC107772930	blue	0.678964	0.00537948	0.681312	0.00516169	0.677132	0.00555431	0.724818	0.00223553	-0.300292	0.276826	-0.677838	0.00548642	-0.786304	0.000508069	-0.729548	0.00202263	-0.780748	0.00059169	-0.776184	0.000668461	-0.438734	0.10184	0.84281	7.9819e-05	0.644821	0.00944821	-0.200861	0.472875	0.774979	0.000690033	0.854562	4.9622e-05
gene-LOC107799420	blue	0.90598	3.31181e-06	0.780452	0.000596435	0.781605	0.000578109	0.792033	0.000432182	-0.607119	0.0163866	-0.823917	0.000159065	-0.929156	5.57092e-07	-0.738427	0.00166703	-0.91646	1.57649e-06	-0.883493	1.26223e-05	-0.771913	0.000747455	0.987077	1.00883e-11	0.584246	0.0221905	-0.00508914	0.985639	0.830176	0.00012775	0.942336	1.50941e-07
gene-LOC107771279	blue	-0.717925	0.00257762	-0.75198	0.00122275	-0.754554	0.00115037	-0.784967	0.00052725	0.500796	0.0572386	0.635747	0.0108554	0.767819	0.000830122	0.693852	0.00411389	0.778267	0.000632477	0.694232	0.00408495	0.492334	0.0622713	-0.8305	0.000126278	-0.604917	0.0168879	0.208245	0.456402	-0.750448	0.00126754	-0.814921	0.000214886
gene-LOC107806891	blue	0.845448	7.19824e-05	0.623658	0.0129777	0.630009	0.0118262	0.609215	0.0159202	-0.583845	0.0223044	-0.777241	0.000649989	-0.85113	5.72473e-05	-0.648472	0.00892413	-0.799175	0.000350801	-0.802092	0.000321396	-0.78952	0.000464247	0.920782	1.12815e-06	0.428401	0.111118	0.132566	0.63766	0.689575	0.00445022	0.830878	0.000124579
gene-LOC107797745	blue	0.591924	0.0200908	0.66228	0.00714404	0.663982	0.00694567	0.671923	0.00607628	-0.454455	0.0887855	-0.48493	0.0669315	-0.665221	0.0068039	-0.5184	0.0477295	-0.649418	0.00879201	-0.620489	0.0135841	-0.423607	0.115615	0.787191	0.000495657	0.418238	0.120799	-0.261037	0.347362	0.601353	0.0177244	0.717502	0.0025999
gene-LOC107810736	blue	0.918993	1.29864e-06	0.728972	0.00204767	0.731754	0.00192908	0.722927	0.00232554	-0.691112	0.0043269	-0.814815	0.000215624	-0.894225	6.91781e-06	-0.649791	0.00874034	-0.878404	1.64555e-05	-0.833457	0.00011348	-0.866564	2.92206e-05	0.984622	3.10649e-11	0.453565	0.0894908	0.137953	0.623926	0.749699	0.00128993	0.891283	8.20762e-06
gene-LOC107767963	blue	0.969005	2.84728e-09	0.781987	0.000572132	0.77727	0.000649489	0.778083	0.000635582	-0.597773	0.0185962	-0.919563	1.24216e-06	-0.975517	6.244e-10	-0.810351	0.000248863	-0.965851	5.3052e-09	-0.940664	1.81033e-07	-0.867793	2.7601e-05	0.962205	1.01681e-08	0.641545	0.00993874	0.154376	0.582773	0.878093	1.67178e-05	0.966721	4.49547e-09
gene-LOC107789047	blue	0.806106	0.000284246	0.501732	0.0567005	0.505339	0.0546624	0.501271	0.0569653	-0.56606	0.0278293	-0.751722	0.00123021	-0.801878	0.000323475	-0.485358	0.0666558	-0.73882	0.00165255	-0.774034	0.000707335	-0.847299	6.68748e-05	0.945009	1.11595e-07	0.259128	0.351026	0.305571	0.268052	0.572646	0.0256748	0.766876	0.000850195
gene-LOC107784507	blue	-0.733344	0.00186386	-0.609289	0.0159038	-0.598907	0.0183165	-0.642926	0.0097296	0.327619	0.233246	0.780954	0.000588394	0.820305	0.000179831	0.713007	0.00284629	0.796877	0.000375488	0.863237	3.40079e-05	0.549683	0.0337787	-0.819779	0.000183035	-0.624287	0.0128599	0.107937	0.701799	-0.770851	0.000768225	-0.836454	0.000101619
gene-LOC107812280	blue	0.146908	0.60135	-0.183154	0.513514	-0.190029	0.497548	-0.160234	0.568372	0.00719825	0.979688	-0.291129	0.292459	-0.174822	0.533171	0.0235488	0.933611	-0.112518	0.689712	-0.272261	0.326249	-0.312284	0.25714	0.401852	0.137602	-0.201183	0.47215	0.406434	0.132753	-0.0263	0.925873	0.176434	0.529342
gene-LOC107776902	blue	0.917404	1.46763e-06	0.756152	0.0011072	0.75693	0.00108667	0.768611	0.000813589	-0.650489	0.00864441	-0.813261	0.000226756	-0.91122	2.31113e-06	-0.708243	0.00312751	-0.900884	4.60882e-06	-0.864196	3.25662e-05	-0.795998	0.000385302	0.9537	3.72569e-08	0.5625	0.0290495	0.00546895	0.984567	0.813701	0.000223559	0.909432	2.61925e-06
gene-LOC107815642	blue	0.924944	8.02488e-07	0.771471	0.000756041	0.767385	0.000839311	0.77761	0.000643643	-0.610707	0.0155944	-0.835811	0.000104074	-0.908037	2.88288e-06	-0.74775	0.00134965	-0.924021	8.66926e-07	-0.874617	1.98958e-05	-0.80672	0.000278884	0.943831	1.27716e-07	0.6012	0.0177609	0.0693516	0.805999	0.843563	7.75131e-05	0.937146	2.60989e-07
gene-LOC107820476	blue	0.899337	5.07735e-06	0.823468	0.000161533	0.820898	0.000176281	0.842509	8.07549e-05	-0.580057	0.0234043	-0.802482	0.000317622	-0.940337	1.87457e-07	-0.76617	0.000865469	-0.924605	8.25686e-07	-0.88658	1.06827e-05	-0.718713	0.00253651	0.943391	1.34218e-07	0.65114	0.00855562	-0.0888763	0.752778	0.876639	1.79915e-05	0.958	1.99805e-08
gene-LOC107780435	blue	0.831301	0.000122697	0.656336	0.00787238	0.655206	0.00801718	0.665186	0.00680786	-0.578009	0.0240158	-0.767632	0.000834088	-0.858473	4.19775e-05	-0.59312	0.0197779	-0.816184	0.000206199	-0.824214	0.000157448	-0.767007	0.000847385	0.977592	3.52879e-10	0.409366	0.129711	0.0807806	0.774735	0.696008	0.00395213	0.857278	4.42028e-05
gene-LOC107774802	blue	0.885913	1.10793e-05	0.643261	0.00967933	0.644434	0.0095051	0.641974	0.00987347	-0.609665	0.0158213	-0.814753	0.00021606	-0.877551	1.71834e-05	-0.608934	0.0159822	-0.842586	8.05135e-05	-0.844073	7.59831e-05	-0.85685	4.50228e-05	0.991705	5.71679e-13	0.405202	0.134045	0.197493	0.480482	0.70543	0.00330365	0.869029	2.60461e-05
gene-LOC107800693	blue	0.555252	0.0316578	0.245999	0.37681	0.25588	0.357311	0.21809	0.43489	-0.627457	0.0122789	-0.444985	0.0964985	-0.452328	0.0904781	-0.0575616	0.838539	-0.408721	0.130376	-0.409109	0.129976	-0.754183	0.00116058	0.718126	0.00256708	-0.199153	0.476724	0.347045	0.205036	0.181998	0.51622	0.424275	0.114981
gene-LOC107779858	blue	0.709172	0.00307101	0.451552	0.0911019	0.451637	0.0910329	0.446523	0.0952151	-0.664325	0.0069062	-0.620757	0.0135319	-0.686299	0.00472228	-0.356368	0.192309	-0.597806	0.018588	-0.61994	0.0136911	-0.743634	0.00148314	0.803268	0.000310116	0.128022	0.649331	0.129654	0.645131	0.455233	0.0881716	0.61875	0.0139259
gene-LOC107822075	blue	0.805824	0.000286735	0.741521	0.00155569	0.737097	0.00171683	0.784781	0.000529959	-0.41018	0.128875	-0.7422	0.00153208	-0.894025	6.9998e-06	-0.779634	0.000609721	-0.864215	3.25383e-05	-0.859533	4.00825e-05	-0.572903	0.0255934	0.865148	3.11853e-05	0.709415	0.00305636	-0.138205	0.623286	0.859785	3.96427e-05	0.911102	2.3304e-06
gene-LOC107782927	blue	0.84766	6.59146e-05	0.693929	0.00410796	0.6934	0.00414839	0.688375	0.00454838	-0.6107	0.0155959	-0.785578	0.000518414	-0.840633	8.68014e-05	-0.622552	0.0131869	-0.838701	9.34113e-05	-0.809047	0.000259319	-0.798101	0.000362165	0.941176	1.71331e-07	0.4503	0.0921141	0.127655	0.650279	0.708848	0.00309061	0.838363	9.46101e-05
gene-LOC107760435	blue	0.519661	0.0470963	0.36111	0.186036	0.364828	0.181211	0.370943	0.173457	-0.399733	0.139884	-0.441556	0.0994033	-0.54465	0.0357857	-0.221135	0.428343	-0.488609	0.0645854	-0.522965	0.0454667	-0.547922	0.0344711	0.822362	0.000167747	0.041974	0.881928	0.112975	0.68851	0.333237	0.224852	0.559058	0.0302671
gene-LOC107821025	blue	-0.69777	0.00382379	-0.636575	0.0107206	-0.623574	0.0129935	-0.632207	0.0114467	0.420429	0.118665	0.646304	0.00923256	0.717	0.00262652	0.672192	0.00604844	0.714411	0.0027674	0.671029	0.00616959	0.587204	0.0213625	-0.696444	0.00392003	-0.553096	0.0324666	-0.182097	0.515988	-0.696878	0.00388836	-0.760344	0.00100017
gene-LOC107795221	blue	0.833726	0.000112369	0.715968	0.002682	0.719942	0.00247344	0.703516	0.00342798	-0.879406	1.56328e-05	-0.644138	0.00954892	-0.733496	0.0018577	-0.473148	0.0748597	-0.743827	0.00147667	-0.625319	0.0126685	-0.796431	0.000380444	0.851419	5.65699e-05	0.284846	0.303472	-0.0130433	0.963202	0.618797	0.0139166	0.749606	0.00129274
gene-LOC107791128	blue	0.816749	0.000202407	0.514358	0.0498017	0.517006	0.0484369	0.510497	0.0518421	-0.551258	0.0331687	-0.773565	0.000716041	-0.811636	0.000238893	-0.498181	0.0587609	-0.751717	0.00123035	-0.796317	0.000381719	-0.849784	6.04895e-05	0.962164	1.02394e-08	0.271332	0.327969	0.283779	0.305367	0.592487	0.0199431	0.787104	0.000496864
gene-LOC107785233	blue	0.827879	0.000138589	0.764445	0.000903703	0.765246	0.000885788	0.766427	0.000859871	-0.607664	0.0162645	-0.700379	0.00363977	-0.848363	6.40765e-05	-0.650911	0.00858683	-0.834514	0.000109175	-0.776701	0.000659371	-0.704814	0.00334325	0.955828	2.75829e-08	0.485422	0.0666143	-0.0320142	0.909823	0.747094	0.00137027	0.883091	1.28954e-05
gene-LOC107807014	blue	0.858986	4.10524e-05	0.768295	0.000820159	0.77067	0.000771824	0.78496	0.00052735	-0.669276	0.00635597	-0.7273	0.0021217	-0.864971	3.14378e-05	-0.626535	0.0124458	-0.849143	6.20864e-05	-0.79023	0.000454995	-0.725239	0.00221588	0.954766	3.21065e-08	0.480067	0.0701265	-0.101512	0.718864	0.759602	0.00101847	0.88393	1.23312e-05
gene-LOC107816958	blue	0.905361	3.4508e-06	0.860554	3.83247e-05	0.85716	4.44273e-05	0.850053	5.98304e-05	-0.592966	0.019818	-0.794478	0.000402751	-0.930551	4.91179e-07	-0.794766	0.000399396	-0.931342	4.5683e-07	-0.861156	3.73187e-05	-0.760295	0.00100137	0.9147	1.79749e-06	0.668638	0.0064248	0.0460953	0.870421	0.869451	2.55326e-05	0.939593	2.02818e-07
gene-LOC107775685	blue	0.889638	9.0126e-06	0.586556	0.0215419	0.587948	0.0211581	0.580982	0.0231321	-0.595289	0.0192201	-0.83906	9.21523e-05	-0.873094	2.14377e-05	-0.587037	0.0214087	-0.830791	0.000124968	-0.850823	5.79744e-05	-0.909333	2.63731e-06	0.968105	3.42226e-09	0.372073	0.172048	0.314046	0.254322	0.675775	0.00568673	0.841309	8.45798e-05
gene-LOC107802630	blue	0.921317	1.08098e-06	0.776908	0.000655767	0.77421	0.000704087	0.784401	0.00053555	-0.486173	0.066132	-0.895725	6.32798e-06	-0.962638	9.44393e-09	-0.845715	7.12269e-05	-0.957111	2.28446e-08	-0.947615	8.19207e-08	-0.771034	0.000764608	0.949081	6.8359e-08	0.712498	0.00287532	0.0835589	0.767181	0.897929	5.53769e-06	0.971187	1.78109e-09
gene-LOC107774101	blue	0.579042	0.0237057	0.273121	0.324662	0.269202	0.331928	0.269772	0.330866	-0.384608	0.156921	-0.563484	0.0287081	-0.596258	0.0189747	-0.283765	0.305392	-0.511807	0.0511429	-0.605704	0.0167074	-0.667846	0.00651115	0.805238	0.000291961	0.0480484	0.864976	0.317166	0.249378	0.347229	0.20478	0.571762	0.0259562
gene-LOC107770616	blue	0.801002	0.000332133	0.645205	0.00939192	0.650757	0.0086078	0.66708	0.00659559	-0.576121	0.0245902	-0.737507	0.00170137	-0.821599	0.000172154	-0.588779	0.0209316	-0.800997	0.000332182	-0.789041	0.000470571	-0.715858	0.00268797	0.969234	2.71463e-09	0.414311	0.124691	-9.31123e-05	0.999737	0.682587	0.00504641	0.836965	9.97044e-05
gene-LOC107805476	blue	0.503508	0.0556904	0.486244	0.0660867	0.492581	0.06212	0.425877	0.11347	-0.759299	0.00102604	-0.257077	0.354988	-0.327935	0.232769	-0.199444	0.476069	-0.393384	0.146876	-0.18953	0.498698	-0.55752	0.0308236	0.417279	0.121741	0.0555199	0.8442	0.0915075	0.745679	0.264348	0.341055	0.324182	0.238477
gene-LOC107807021	blue	0.787796	0.000487338	0.680717	0.00521623	0.688251	0.00455865	0.699866	0.00367543	-0.552577	0.0326637	-0.689735	0.00443726	-0.826429	0.000145816	-0.598757	0.0183533	-0.800917	0.000332989	-0.787255	0.000494765	-0.673798	0.00588411	0.952526	4.37211e-08	0.454571	0.0886936	-0.0532594	0.850477	0.702074	0.00352407	0.848453	6.38432e-05
gene-LOC107788461	blue	0.775091	0.000688003	0.430384	0.109293	0.427305	0.112135	0.419178	0.11988	-0.378531	0.16414	-0.804245	0.000301007	-0.792778	0.00042304	-0.523696	0.045112	-0.729229	0.00203646	-0.821368	0.000173502	-0.82726	0.000141637	0.921239	1.08771e-06	0.300212	0.27696	0.42618	0.113186	0.577667	0.0241192	0.768812	0.000809427
gene-LOC107804815	blue	0.93614	2.88636e-07	0.71216	0.00289478	0.714962	0.00273693	0.709522	0.00304995	-0.692067	0.0042517	-0.816237	0.000205838	-0.905253	3.47563e-06	-0.640932	0.0100328	-0.878951	1.60018e-05	-0.855062	4.85862e-05	-0.879801	1.53177e-05	0.969202	2.73321e-09	0.463991	0.0814703	0.128525	0.648035	0.762011	0.000959997	0.892305	7.73861e-06
gene-LOC107762900	blue	0.76233	0.000952474	0.650811	0.00860042	0.653068	0.0082969	0.665231	0.00680275	-0.61913	0.0138506	-0.683443	0.00497018	-0.771282	0.000759745	-0.536432	0.0392529	-0.734273	0.00182654	-0.705859	0.00327628	-0.694151	0.00409111	0.800397	0.000338223	0.415917	0.123088	0.0424323	0.880647	0.652109	0.00842485	0.739747	0.00161876
gene-LOC107809033	blue	0.881542	1.39926e-05	0.852647	5.37647e-05	0.862129	3.57395e-05	0.845389	7.2152e-05	-0.785122	0.000524996	-0.695024	0.00402527	-0.849622	6.08892e-05	-0.674779	0.00578557	-0.865919	3.01023e-05	-0.739648	0.00162236	-0.75406	0.001164	0.899248	5.10559e-06	0.532022	0.0412134	-0.0833609	0.767719	0.776922	0.000655524	0.865012	3.13794e-05
gene-LOC107812348	blue	0.873859	2.06512e-05	0.836956	9.97373e-05	0.840436	8.74585e-05	0.852051	5.51118e-05	-0.687546	0.00461721	-0.701642	0.00355328	-0.87953	1.55331e-05	-0.686546	0.00470135	-0.881237	1.42181e-05	-0.794011	0.000408243	-0.70821	0.00312951	0.931441	4.52693e-07	0.57182	0.0259378	-0.123666	0.66059	0.81477	0.000215941	0.913078	2.02354e-06
gene-LOC107829527	blue	-0.610499	0.0156395	-0.488136	0.0648834	-0.470948	0.0764114	-0.514139	0.0499157	0.0565187	0.84143	0.698573	0.00376636	0.744133	0.00146641	0.640081	0.0101642	0.685685	0.00477473	0.785796	0.000515282	0.464729	0.0809222	-0.687427	0.0046272	-0.597456	0.018675	-0.115948	0.680707	-0.676258	0.00563937	-0.712879	0.00285359
gene-LOC107775866	blue	0.885767	1.11678e-05	0.692774	0.00419664	0.694413	0.00407128	0.697405	0.0038501	-0.617491	0.0141774	-0.796627	0.000378262	-0.886956	1.04642e-05	-0.630445	0.0117501	-0.860766	3.79682e-05	-0.844913	7.35197e-05	-0.823123	0.000163452	0.996627	1.66634e-15	0.446741	0.0950341	0.11734	0.677063	0.736238	0.00174965	0.889242	9.21556e-06
gene-LOC107766320	blue	0.907032	3.08631e-06	0.658408	0.00761214	0.660652	0.00733807	0.652782	0.00833495	-0.678665	0.00540765	-0.806113	0.000284179	-0.881861	1.37607e-05	-0.591215	0.0202782	-0.842902	7.95322e-05	-0.834374	0.000109734	-0.889672	8.99494e-06	0.982975	5.99367e-11	0.383008	0.158802	0.19021	0.497132	0.703025	0.00346049	0.86438	3.22956e-05
gene-LOC107759301	blue	0.783509	0.000548829	0.69537	0.00399949	0.684853	0.00484655	0.679127	0.00536407	-0.461592	0.0832685	-0.704432	0.00336805	-0.762899	0.000939147	-0.695808	0.0039669	-0.795032	0.000396321	-0.71993	0.00247404	-0.67948	0.00533102	0.811083	0.000243143	0.561846	0.0292779	0.21806	0.434956	0.734933	0.00180042	0.821896	0.000170427
gene-LOC107806074	blue	0.805234	0.000292001	0.737765	0.00169167	0.737585	0.00169843	0.776755	0.000658437	-0.608195	0.0161458	-0.702046	0.00352601	-0.836386	0.000101876	-0.667781	0.00651836	-0.818729	0.000189567	-0.7909	0.000446403	-0.596038	0.0190304	0.862033	3.58921e-05	0.56992	0.0265507	-0.280956	0.310412	0.789547	0.00046389	0.863134	3.41657e-05
gene-LOC107780651	blue	0.774496	0.000698833	0.497779	0.0589976	0.503985	0.0554211	0.482989	0.0681936	-0.640961	0.0100282	-0.669931	0.00628586	-0.734192	0.00182976	-0.376243	0.166913	-0.68226	0.0050758	-0.690454	0.00437935	-0.846086	7.01879e-05	0.922799	9.5873e-07	0.142373	0.612742	0.257463	0.35424	0.496145	0.0599666	0.705951	0.00327043
gene-LOC107799829	blue	0.92673	6.89249e-07	0.687727	0.0046021	0.68686	0.00467479	0.686985	0.00466425	-0.549277	0.0339376	-0.888854	9.4181e-06	-0.942251	1.52362e-07	-0.730524	0.00198081	-0.908709	2.75334e-06	-0.927463	6.46792e-07	-0.853167	5.26126e-05	0.981694	9.57614e-11	0.545514	0.035435	0.170381	0.543784	0.80518	0.000292485	0.932266	4.19261e-07
gene-LOC107797663	blue	0.827315	0.000141366	0.642272	0.00982824	0.630849	0.01168	0.664482	0.00688813	-0.350982	0.199597	-0.819506	0.000184716	-0.875998	1.85777e-05	-0.707782	0.00315587	-0.861394	3.69269e-05	-0.884733	1.18111e-05	-0.723179	0.00231336	0.912382	2.12745e-06	0.592444	0.0199544	0.215351	0.440822	0.790936	0.000445952	0.899329	5.0798e-06
gene-LOC107818226	blue	0.817585	0.000196902	0.808202	0.00026629	0.81388	0.000222269	0.799689	0.000345468	-0.698394	0.00377912	-0.616089	0.0144617	-0.793398	0.000415551	-0.612277	0.0152571	-0.808611	0.0002629	-0.697417	0.0038492	-0.677234	0.00554449	0.883503	1.26155e-05	0.490034	0.0636929	-0.123153	0.661922	0.724118	0.00226851	0.817288	0.000198844
gene-LOC107793786	blue	0.595767	0.0190988	0.298472	0.27989	0.311146	0.258971	0.265591	0.338705	-0.758768	0.00103937	-0.456145	0.0874564	-0.471843	0.0757775	-0.0962292	0.732987	-0.417014	0.122003	-0.399893	0.139711	-0.757704	0.00106655	0.695978	0.00395432	-0.16626	0.553713	0.226881	0.416125	0.214403	0.442886	0.422872	0.116316
gene-LOC107828494	blue	0.822462	0.000167181	0.615143	0.0146561	0.608804	0.0160108	0.618295	0.0140163	-0.499841	0.0577909	-0.816771	0.000202257	-0.850953	5.76648e-05	-0.64395	0.00957682	-0.816602	0.000203391	-0.840825	8.61661e-05	-0.76844	0.000817131	0.957383	2.19337e-08	0.438435	0.102101	0.16765	0.550355	0.703796	0.00340959	0.857151	4.4445e-05
gene-LOC107771072	blue	0.895659	6.35285e-06	0.640095	0.0101622	0.639921	0.0101891	0.636795	0.010685	-0.617724	0.0141306	-0.823507	0.000161316	-0.881048	1.43589e-05	-0.600483	0.0179333	-0.846656	6.86136e-05	-0.85039	5.90122e-05	-0.878919	1.60284e-05	0.988346	5.16927e-12	0.396325	0.143609	0.21901	0.432907	0.704432	0.00336803	0.866999	2.86387e-05
gene-NitaCr106	blue	-0.471383	0.0761028	-0.225779	0.418454	-0.232957	0.403407	-0.192636	0.491556	0.45406	0.0890983	0.340064	0.214909	0.392378	0.148005	0.140563	0.617312	0.372195	0.171895	0.370514	0.173992	0.594643	0.019385	-0.62385	0.0129418	0.0625031	0.824869	-0.307813	0.264378	-0.196144	0.483547	-0.392063	0.14836
gene-LOC107781851	blue	0.666774	0.00662954	0.387997	0.152989	0.397338	0.142495	0.364349	0.181829	-0.72962	0.00201953	-0.488162	0.0648674	-0.569164	0.0267975	-0.157727	0.574518	-0.511982	0.0510499	-0.492034	0.0624556	-0.79734	0.000370403	0.793056	0.000419663	-0.0772973	0.784232	0.248982	0.370865	0.311925	0.257717	0.534345	0.0401715
gene-LOC107795758	blue	-0.894559	6.78255e-06	-0.846324	6.95254e-05	-0.848344	6.41245e-05	-0.863884	3.30291e-05	0.678596	0.00541424	0.739343	0.00163344	0.891216	8.23948e-06	0.700048	0.00366275	0.901192	4.51987e-06	0.809035	0.000259421	0.724131	0.00226789	-0.940349	1.87223e-07	-0.591493	0.0202046	0.112374	0.690089	-0.834646	0.000108643	-0.922102	1.0147e-06
gene-LOC107800361	blue	0.844977	7.33322e-05	0.735904	0.0017625	0.738251	0.00167355	0.75119	0.00124569	-0.56817	0.0271248	-0.768994	0.000805684	-0.88213	1.35674e-05	-0.679342	0.00534395	-0.859624	3.99234e-05	-0.840727	8.64906e-05	-0.715891	0.00268616	0.97669	4.55059e-10	0.522808	0.045543	-0.0319721	0.909941	0.774926	0.000690985	0.907067	3.07899e-06
gene-LOC107831198	blue	0.914298	1.85149e-06	0.727187	0.00212677	0.724305	0.00225966	0.725482	0.0022046	-0.531989	0.0412281	-0.873228	2.12981e-05	-0.941237	1.70202e-07	-0.751906	0.0012249	-0.920119	1.18902e-06	-0.923206	9.27312e-07	-0.82466	0.000155048	0.986753	1.18412e-11	0.57992	0.0234447	0.154644	0.582111	0.820378	0.000179392	0.940395	1.863e-07
gene-LOC107790028	blue	0.691619	0.00428683	0.381126	0.161031	0.381349	0.160766	0.365235	0.180689	-0.422939	0.116251	-0.689659	0.00444338	-0.683929	0.00492726	-0.384802	0.156695	-0.633572	0.0112158	-0.710021	0.00302009	-0.76941	0.000797164	0.893636	7.1616e-06	0.154528	0.5824	0.345983	0.206519	0.460011	0.0844691	0.678769	0.00539789
gene-LOC107760683	blue	0.841452	8.41155e-05	0.671226	0.00614897	0.678102	0.00546119	0.681538	0.0051411	-0.577517	0.0241646	-0.750544	0.00126472	-0.85983	3.95649e-05	-0.622784	0.0131428	-0.826287	0.000146536	-0.827026	0.000142806	-0.738978	0.00164676	0.955897	2.73091e-08	0.458837	0.0853684	-0.0228881	0.93547	0.727391	0.00211761	0.869601	2.53529e-05
gene-LOC107826851	blue	0.904033	3.76558e-06	0.640708	0.0100671	0.641247	0.00998435	0.619105	0.0138556	-0.654969	0.00804781	-0.817588	0.00019688	-0.875469	1.90735e-05	-0.581143	0.0230849	-0.831678	0.000121045	-0.832837	0.000116069	-0.914012	1.89067e-06	0.934481	3.3963e-07	0.367523	0.177766	0.237678	0.393667	0.688548	0.00453411	0.839517	9.05725e-05
gene-LOC107788319	blue	-0.740038	0.0016083	-0.577786	0.0240831	-0.583645	0.0223616	-0.541732	0.0369896	0.800641	0.000335759	0.549356	0.0339065	0.646279	0.00923606	0.381671	0.160383	0.614992	0.0146873	0.513573	0.0502116	0.767212	0.000842997	-0.746748	0.00138121	-0.140017	0.618694	-0.094048	0.738843	-0.477747	0.0716888	-0.621604	0.0133682
gene-LOC107781828	blue	0.477389	0.071932	0.241273	0.386335	0.247796	0.373222	0.27542	0.320443	-0.370874	0.173542	-0.363915	0.182388	-0.465398	0.0804284	-0.170492	0.543517	-0.41694	0.122075	-0.432928	0.106984	-0.547282	0.0347254	0.652918	0.00831684	0.0279187	0.921324	0.264539	0.340694	0.289145	0.295911	0.476329	0.0726558
gene-LOC107800202	blue	0.79507	0.000395876	0.642779	0.00975162	0.640972	0.0100266	0.675844	0.00567996	-0.402128	0.137306	-0.781247	0.000583746	-0.851578	5.61996e-05	-0.716883	0.00263278	-0.840987	8.56338e-05	-0.838676	9.34995e-05	-0.668092	0.00648428	0.878395	1.64627e-05	0.581705	0.0229208	0.053531	0.849722	0.775278	0.000684631	0.87292	2.16205e-05
gene-LOC107769300	blue	0.851013	5.75232e-05	0.649563	0.00877189	0.650691	0.00861678	0.654445	0.00811592	-0.587689	0.0212292	-0.767764	0.000831282	-0.860606	3.82379e-05	-0.591952	0.0200833	-0.825242	0.000151956	-0.828238	0.000136846	-0.801238	0.000329787	0.99217	3.93355e-13	0.401871	0.137581	0.124134	0.659379	0.696113	0.00394441	0.864098	3.27104e-05
gene-LOC107774197	blue	0.537275	0.0388858	0.491834	0.0625783	0.490955	0.063121	0.525056	0.0444569	-0.179398	0.522335	-0.582258	0.0227604	-0.658373	0.00761651	-0.561816	0.0292886	-0.625779	0.0125839	-0.675617	0.00570231	-0.396338	0.143594	0.786511	0.000505141	0.444522	0.0968869	-0.0523588	0.85298	0.583746	0.0223328	0.708188	0.00313086
gene-LOC107774623	blue	0.901175	4.52487e-06	0.697097	0.00387236	0.702083	0.00352351	0.692469	0.00422034	-0.729278	0.00203435	-0.77058	0.000773611	-0.864124	3.26722e-05	-0.589112	0.0208412	-0.842084	8.20931e-05	-0.797825	0.000365142	-0.867015	2.86173e-05	0.977909	3.21946e-10	0.384766	0.156737	0.122699	0.6631	0.70392	0.00340144	0.860961	3.76419e-05
gene-LOC107783428	blue	0.82668	0.000144541	0.585589	0.0218115	0.582389	0.0227225	0.58848	0.0210129	-0.527651	0.0432273	-0.794765	0.000399408	-0.827631	0.000139803	-0.571154	0.0261513	-0.802253	0.000319829	-0.82829	0.000136597	-0.8028	0.000314562	0.970345	2.14334e-09	0.377121	0.165846	0.194989	0.486177	0.664544	0.00688109	0.834426	0.000109526
gene-LOC107788390	blue	0.821213	0.000174414	0.580382	0.0233083	0.579998	0.0234216	0.582285	0.0227526	-0.485278	0.0667071	-0.798131	0.000361844	-0.844337	7.5202e-05	-0.597119	0.0187588	-0.806164	0.000283735	-0.836228	0.000102476	-0.800149	0.000340747	0.974637	7.83922e-10	0.396205	0.143741	0.239456	0.390033	0.667307	0.00657049	0.83905	9.21893e-05
gene-LOC107768282	blue	0.912855	2.05643e-06	0.716922	0.00263068	0.71992	0.00247458	0.725755	0.00219203	-0.668829	0.00640412	-0.807237	0.00027444	-0.898547	5.33151e-06	-0.641613	0.0099283	-0.878217	1.66128e-05	-0.848791	6.29776e-05	-0.837608	9.73327e-05	0.988509	4.71703e-12	0.467351	0.0789981	0.0777223	0.783072	0.760917	0.000986211	0.899999	4.87237e-06
gene-LOC107815713	blue	0.732318	0.00190572	0.316092	0.251073	0.314281	0.253947	0.307239	0.265315	-0.514157	0.0499062	-0.706408	0.00324152	-0.70613	0.00325911	-0.32674	0.234578	-0.612024	0.015311	-0.711099	0.00295637	-0.860804	3.79055e-05	0.848026	6.49503e-05	0.0912988	0.746242	0.446801	0.094984	0.425543	0.113784	0.632117	0.011462
gene-LOC107796622	blue	-0.491682	0.0626717	-0.453645	0.0894272	-0.457501	0.0864003	-0.440556	0.100262	0.450092	0.0922826	0.322677	0.240789	0.458284	0.0857943	0.18873	0.500547	0.456438	0.0872275	0.395284	0.14476	0.495204	0.0605296	-0.717446	0.00260285	-0.0704139	0.803081	-0.101798	0.718101	-0.326207	0.235387	-0.514492	0.049732
gene-LOC107830820	blue	-0.844654	7.42707e-05	-0.81942	0.000185248	-0.820924	0.000176127	-0.83588	0.000103808	0.519781	0.0470363	0.748724	0.00131953	0.890849	8.41412e-06	0.774577	0.00069734	0.883788	1.24252e-05	0.838159	9.53405e-05	0.616662	0.0143451	-0.893324	7.29335e-06	-0.685725	0.00477132	0.183781	0.512049	-0.865828	3.02288e-05	-0.925787	7.47264e-07
gene-LOC107824119	blue	0.892012	7.87078e-06	0.650872	0.0085921	0.65576	0.00794599	0.644338	0.00951927	-0.703677	0.00341737	-0.781725	0.000576218	-0.856742	4.52309e-05	-0.558314	0.0305355	-0.825902	0.000148517	-0.801549	0.000326703	-0.890078	8.79097e-06	0.970679	1.9929e-09	0.346487	0.205815	0.183437	0.512851	0.671967	0.00607168	0.835848	0.000103931
gene-LOC107795057	blue	0.835443	0.000105499	0.587498	0.0212817	0.595266	0.019226	0.590108	0.0205732	-0.585237	0.0219105	-0.758988	0.00103384	-0.829639	0.000130217	-0.558571	0.0304426	-0.794023	0.000408108	-0.795668	0.000389039	-0.826859	0.000143641	0.955627	2.83978e-08	0.36125	0.185853	0.207978	0.456992	0.64395	0.00957674	0.808378	0.000264824
gene-LOC107820468	blue	0.880309	1.49213e-05	0.769739	0.00079048	0.761695	0.000967521	0.782407	0.000565621	-0.399577	0.140054	-0.878575	1.63122e-05	-0.949286	6.66193e-08	-0.862838	3.46236e-05	-0.944028	1.24889e-07	-0.946941	8.88717e-08	-0.702171	0.00351759	0.927282	6.57084e-07	0.746408	0.00139207	0.0558323	0.843334	0.905702	3.37369e-06	0.973208	1.11539e-09
gene-LOC107812595	blue	-0.422977	0.116215	-0.0554029	0.844525	-0.065834	0.815679	-0.0585034	0.83593	0.509905	0.0521603	0.374025	0.169631	0.355895	0.192943	-0.0566511	0.841063	0.265822	0.33827	0.340121	0.214827	0.617012	0.0142742	-0.61578	0.0145251	0.307305	0.265207	-0.253549	0.36186	-0.0679007	0.809989	-0.31605	0.251139
gene-LOC107759261	blue	0.707715	0.00315996	0.313056	0.255904	0.31957	0.245609	0.290945	0.292778	-0.57045	0.0263788	-0.644577	0.0094841	-0.645773	0.00930935	-0.252682	0.36356	-0.570613	0.0263257	-0.629105	0.011985	-0.868092	2.72181e-05	0.830653	0.000125588	0.00667955	0.981151	0.444775	0.0966748	0.35925	0.188481	0.577054	0.024305
gene-LOC107785136	blue	0.707374	0.00318111	0.465666	0.0802307	0.46107	0.0836633	0.471968	0.0756888	-0.23014	0.409277	-0.788063	0.000483703	-0.781539	0.000579137	-0.623872	0.0129376	-0.751151	0.00124683	-0.837672	9.71012e-05	-0.681256	0.00516684	0.873089	2.14427e-05	0.449435	0.0928172	0.274407	0.322298	0.635231	0.0109401	0.777784	0.000640673
gene-LOC107818439	blue	0.967462	3.89008e-09	0.796116	0.000383969	0.79454	0.000402034	0.788846	0.000473166	-0.63664	0.0107101	-0.892742	7.5451e-06	-0.961625	1.12109e-08	-0.794476	0.000402776	-0.952003	4.68884e-08	-0.915849	1.65052e-06	-0.853949	5.09183e-05	0.958914	1.73555e-08	0.630961	0.0116606	0.104073	0.712045	0.869146	2.59029e-05	0.953899	3.62467e-08
gene-LOC107829369	blue	0.870309	2.45147e-05	0.69727	0.00385984	0.700724	0.00361602	0.697626	0.00383416	-0.801529	0.000326909	-0.733126	0.00187268	-0.806081	0.000284461	-0.536469	0.0392367	-0.79879	0.000354838	-0.731042	0.00195889	-0.825381	0.000151228	0.855772	4.71442e-05	0.372673	0.171302	-0.00636701	0.982033	0.675612	0.00570281	0.771877	0.000748159
gene-LOC107791593	blue	0.941967	1.57198e-07	0.750445	0.00126764	0.747789	0.00134846	0.759034	0.00103268	-0.600925	0.0178269	-0.850142	5.96121e-05	-0.949026	6.8834e-08	-0.737582	0.00169853	-0.925486	7.6663e-07	-0.919754	1.22367e-06	-0.825676	0.000149687	0.93909	2.13775e-07	0.604431	0.0170003	0.0667159	0.81325	0.85108	5.73635e-05	0.942835	1.42829e-07
gene-LOC107785738	blue	0.916216	1.60571e-06	0.777841	0.000639707	0.779449	0.000612758	0.769836	0.000788522	-0.699903	0.00367283	-0.757265	0.00107792	-0.890441	8.61166e-06	-0.671812	0.00608778	-0.883157	1.28501e-05	-0.807809	0.000269589	-0.835932	0.000103606	0.958254	1.92199e-08	0.495819	0.0601611	0.0978435	0.728663	0.774604	0.000696844	0.897031	5.84901e-06
gene-LOC107778431	blue	0.784656	0.000531797	0.626552	0.0124426	0.634423	0.0110736	0.625905	0.0125608	-0.724582	0.0022466	-0.619218	0.0138332	-0.741488	0.00155686	-0.442265	0.0987976	-0.716847	0.0026347	-0.651783	0.00846869	-0.764012	0.000913531	0.922014	1.02198e-06	0.238906	0.391155	0.0517064	0.854794	0.568697	0.0269508	0.744637	0.00144966
gene-LOC107784501	blue	0.884188	1.21623e-05	0.708256	0.00312668	0.702897	0.00346898	0.713652	0.00280984	-0.47364	0.0745155	-0.8719	2.27155e-05	-0.918319	1.36825e-06	-0.778049	0.000636159	-0.90906	2.68753e-06	-0.909198	2.66211e-06	-0.777937	0.000638062	0.961111	1.22075e-08	0.615054	0.0146745	0.168699	0.547828	0.822842	0.00016503	0.931496	4.504e-07
gene-LOC107792639	blue	0.668496	0.00644029	0.631524	0.0115635	0.624317	0.0128543	0.642824	0.00974495	-0.112583	0.689541	-0.709252	0.0030662	-0.802353	0.000318863	-0.771468	0.0007561	-0.777996	0.000637065	-0.817885	0.000194955	-0.471335	0.0761365	0.777766	0.00064098	0.695412	0.00399636	0.0175599	0.950473	0.775243	0.000685255	0.833055	0.000115152
gene-LOC107827770	blue	0.631006	0.0116528	0.193078	0.490544	0.1949	0.486379	0.177982	0.525677	-0.528273	0.0429363	-0.592803	0.0198606	-0.562095	0.0291908	-0.15986	0.569285	-0.479554	0.0704698	-0.561422	0.0294266	-0.831822	0.000120417	0.760353	0.000999939	-0.0918956	0.744634	0.510448	0.0518684	0.261699	0.346095	0.489501	0.0640258
gene-LOC107764315	blue	0.746877	0.00137711	0.714954	0.0027374	0.715479	0.0027086	0.739252	0.00163673	-0.33808	0.21777	-0.72224	0.00235893	-0.792037	0.000432135	-0.720208	0.00245996	-0.829384	0.000131406	-0.803159	0.000311147	-0.553142	0.0324492	0.822569	0.000166572	0.672261	0.0060413	-0.0859433	0.760714	0.804389	0.000299676	0.858192	4.24923e-05
gene-LOC107831784	blue	0.913423	1.97353e-06	0.757375	0.00107506	0.752294	0.00121373	0.775259	0.000684974	-0.469004	0.0778014	-0.895932	6.25008e-06	-0.967202	4.09395e-09	-0.820632	0.000177869	-0.948455	7.39009e-08	-0.956224	2.60412e-08	-0.758027	0.00105825	0.95382	3.66443e-08	0.694793	0.00404262	0.0581921	0.836793	0.891528	8.09346e-06	0.969838	2.39016e-09
gene-LOC107829964	blue	-0.623826	0.0129463	-0.743932	0.00147312	-0.747696	0.00135136	-0.78924	0.00046793	0.561171	0.0295153	0.497766	0.0590054	0.656217	0.00788753	0.530912	0.0417182	0.7014	0.00356973	0.599819	0.018094	0.409435	0.12964	-0.717845	0.00258179	-0.513664	0.050164	0.413973	0.125029	-0.668143	0.00647873	-0.707817	0.00315369
gene-LOC107773994	blue	0.752645	0.00120371	0.764074	0.000912117	0.767144	0.000844451	0.79732	0.000370628	-0.576073	0.024605	-0.616845	0.0143079	-0.772656	0.000733198	-0.628448	0.0121015	-0.801961	0.000322663	-0.709834	0.00303123	-0.566241	0.0277685	0.897867	5.55876e-06	0.528208	0.0429667	-0.199926	0.474981	0.739024	0.00164508	0.848127	6.46887e-05
gene-LOC107772514	blue	-0.600643	0.0178947	-0.465476	0.0803711	-0.465152	0.08061	-0.492625	0.0620931	0.359888	0.187639	0.551592	0.03304	0.630174	0.0117973	0.528795	0.0426935	0.608474	0.016084	0.622874	0.0131258	0.486206	0.0661108	-0.691449	0.00430028	-0.432469	0.107398	-0.0474026	0.866776	-0.569522	0.0266803	-0.66393	0.00695162
gene-LOC107788093	blue	-0.845214	7.26509e-05	-0.800687	0.000335296	-0.800806	0.000334094	-0.831166	0.000123297	0.561334	0.0294579	0.741152	0.00156863	0.888675	9.5131e-06	0.724412	0.00225464	0.883912	1.23429e-05	0.836851	0.000100127	0.644426	0.00950637	-0.946976	8.84956e-08	-0.619263	0.0138244	0.164294	0.558476	-0.836718	0.000100626	-0.930677	4.85592e-07
gene-LOC107823857	blue	0.595255	0.0192288	0.518225	0.0478181	0.511693	0.0512033	0.540483	0.0375138	-0.452132	0.0906353	-0.516066	0.048918	-0.611475	0.0154287	-0.401674	0.137793	-0.584357	0.022159	-0.543745	0.0361561	-0.514189	0.0498898	0.655817	0.00793866	0.281814	0.308874	-0.0768678	0.785405	0.519382	0.0472361	0.612762	0.0151542
gene-LOC107796981	blue	0.771327	0.000758854	0.695879	0.00396169	0.697564	0.00383862	0.711603	0.00292701	-0.565026	0.0281796	-0.662332	0.00713799	-0.814345	0.000218946	-0.566638	0.027635	-0.777946	0.000637916	-0.769106	0.00080338	-0.641399	0.00996106	0.936945	2.66325e-07	0.428665	0.110874	-0.129878	0.644556	0.6922	0.0042413	0.833793	0.000112095
gene-LOC107828639	blue	0.81175	0.000238026	0.818499	0.000191027	0.816881	0.000201526	0.812982	0.000228803	-0.536835	0.0390772	-0.670144	0.00626311	-0.818503	0.000191001	-0.703623	0.00342092	-0.862765	3.47366e-05	-0.772617	0.000733932	-0.653354	0.00825904	0.892683	7.57097e-06	0.603328	0.017257	-0.0486083	0.863416	0.796148	0.000383605	0.889639	9.01197e-06
gene-LOC107779225	blue	0.807191	0.000274829	0.612652	0.0151775	0.612456	0.0152191	0.614059	0.0148812	-0.603524	0.0172113	-0.698884	0.0037443	-0.802162	0.000320709	-0.50175	0.0566905	-0.763698	0.000920701	-0.765246	0.000885788	-0.777203	0.000650649	0.95463	3.27281e-08	0.316726	0.250072	0.120923	0.667716	0.631069	0.0116418	0.814705	0.000216402
gene-LOC107825413	blue	0.750253	0.00127336	0.450085	0.0922881	0.446594	0.095156	0.451852	0.0908601	-0.299933	0.27743	-0.855214	4.82738e-05	-0.793922	0.000409306	-0.607078	0.016396	-0.744832	0.00144322	-0.838012	9.58683e-05	-0.746055	0.00140341	0.854634	4.94729e-05	0.422052	0.1171	0.327413	0.233557	0.631448	0.0115766	0.758276	0.00105188
gene-LOC107777860	blue	0.896265	6.12638e-06	0.642748	0.00975638	0.645555	0.00934096	0.636415	0.0107465	-0.677842	0.00548604	-0.790593	0.000450331	-0.869515	2.54559e-05	-0.564917	0.0282168	-0.825949	0.000148276	-0.823006	0.000164107	-0.882929	1.30063e-05	0.977987	3.14702e-10	0.357929	0.190229	0.1791	0.523038	0.683391	0.00497477	0.8487	6.32098e-05
gene-LOC107817473	blue	0.861082	3.74419e-05	0.706261	0.00325084	0.712877	0.00285373	0.710315	0.00300262	-0.648098	0.00897676	-0.750107	0.00127771	-0.853193	5.25559e-05	-0.608365	0.0161081	-0.835944	0.000103563	-0.794512	0.000402359	-0.782479	0.000564513	0.975004	7.13717e-10	0.433083	0.106844	0.0464926	0.869313	0.714544	0.00276006	0.862999	3.43732e-05
gene-LOC107765253	blue	0.331102	0.22802	0.18601	0.506854	0.188359	0.501405	0.190238	0.497067	-0.264253	0.341237	-0.148273	0.597937	-0.282307	0.30799	-0.0408185	0.885158	-0.263063	0.343494	-0.227462	0.4149	-0.402092	0.137345	0.499473	0.0580049	-0.0600534	0.83164	0.285565	0.3022	0.150416	0.592595	0.314218	0.254048
gene-LOC107822733	blue	0.83874	9.32745e-05	0.636925	0.010664	0.633319	0.0112582	0.648516	0.00891785	-0.405459	0.133774	-0.83242	0.000117839	-0.90933	2.63788e-06	-0.70754	0.00317078	-0.851308	5.68296e-05	-0.903509	3.89615e-06	-0.743721	0.00148021	0.94544	1.06141e-07	0.55464	0.031886	0.161471	0.565348	0.768872	0.000808193	0.886421	1.07762e-05
gene-LOC107819713	blue	-0.576566	0.0244539	-0.512248	0.0509091	-0.517837	0.0480142	-0.499056	0.0582482	0.56576	0.0279306	0.464081	0.0814031	0.55546	0.0315806	0.441916	0.0990954	0.548476	0.0342523	0.455725	0.0877849	0.554855	0.0318056	-0.598553	0.0184035	-0.257597	0.353981	-0.0230863	0.934912	-0.454715	0.0885799	-0.530309	0.0419941
gene-LOC107820789	blue	-0.830061	0.000128275	-0.7238	0.00228363	-0.719478	0.0024971	-0.763238	0.000931285	0.399729	0.139888	0.830991	0.000124075	0.908545	2.78442e-06	0.799542	0.000346987	0.897403	5.71862e-06	0.901595	4.40589e-06	0.632234	0.011442	-0.910585	2.41686e-06	-0.694827	0.00404006	0.0663055	0.81438	-0.863701	3.33038e-05	-0.935983	2.93161e-07
gene-LOC107773838	blue	0.785605	0.000518016	0.583899	0.0222891	0.571227	0.026128	0.60633	0.0165649	-0.265217	0.339412	-0.819108	0.000187186	-0.873795	2.07157e-05	-0.735982	0.0017595	-0.823441	0.000161683	-0.910692	2.39872e-06	-0.643212	0.0096867	0.866808	2.88927e-05	0.618798	0.0139164	0.102913	0.71513	0.790456	0.00045209	0.881447	1.40626e-05
gene-LOC107802360	blue	-0.386362	0.154878	-0.209764	0.453049	-0.204887	0.463858	-0.158291	0.573132	0.0427203	0.879843	0.417089	0.121928	0.412823	0.126187	0.233539	0.4022	0.378021	0.164755	0.458753	0.0854327	0.496033	0.0600329	-0.552936	0.0325275	-0.0983356	0.727346	-0.507614	0.0534049	-0.253872	0.361228	-0.420036	0.119045
gene-LOC107781220	blue	0.860247	3.88477e-05	0.676786	0.00558788	0.667657	0.00653189	0.680149	0.00526862	-0.439669	0.101029	-0.868062	2.72558e-05	-0.914517	1.82194e-06	-0.759678	0.00101658	-0.884646	1.18666e-05	-0.920613	1.14336e-06	-0.746512	0.00138874	0.924293	8.47524e-07	0.603743	0.0171601	0.102202	0.717024	0.805962	0.000285511	0.900667	4.67222e-06
gene-LOC107822470	blue	0.92724	6.59497e-07	0.697532	0.00384087	0.695006	0.00402668	0.685591	0.00478283	-0.730157	0.00199646	-0.816395	0.000204778	-0.884063	1.22435e-05	-0.61313	0.0150763	-0.851821	5.5638e-05	-0.823334	0.000162273	-0.889296	9.18752e-06	0.945277	1.08181e-07	0.411468	0.127561	0.150903	0.591384	0.729205	0.00203752	0.866999	2.86392e-05
gene-LOC107794642	blue	-0.846417	6.92705e-05	-0.758456	0.00104728	-0.766996	0.000847607	-0.779494	0.000612028	0.655601	0.00796636	0.770694	0.000771346	0.853727	5.1396e-05	0.695819	0.00396614	0.851709	5.58978e-05	0.798862	0.00035408	0.679294	0.00534844	-0.8397	8.99433e-05	-0.575988	0.024631	0.218286	0.434467	-0.796262	0.000382328	-0.852692	5.36659e-05
gene-LOC107761638	blue	0.870791	2.39577e-05	0.562254	0.0291352	0.564479	0.0283663	0.554789	0.0318302	-0.618039	0.0140676	-0.808419	0.000264487	-0.844611	7.43963e-05	-0.529399	0.0424134	-0.794769	0.000399368	-0.819855	0.000182569	-0.899199	5.1212e-06	0.966743	4.47602e-09	0.308376	0.26346	0.282106	0.308351	0.63398	0.0111475	0.812206	0.000234572
gene-LOC107770250	blue	0.863985	3.28795e-05	0.593876	0.0195823	0.593492	0.0196815	0.592422	0.0199601	-0.528064	0.043034	-0.832104	0.000119195	-0.873522	2.09949e-05	-0.607692	0.016258	-0.834775	0.000108132	-0.867256	2.82989e-05	-0.858011	4.28264e-05	0.977737	3.38414e-10	0.404473	0.134813	0.257582	0.35401	0.689805	0.00443159	0.852061	5.50899e-05
gene-LOC107831378	blue	0.808138	0.000266828	0.551015	0.0332623	0.5531	0.0324653	0.526582	0.0437309	-0.523049	0.0454256	-0.752595	0.00120514	-0.775455	0.000681437	-0.601839	0.0176085	-0.756806	0.00108992	-0.777944	0.000637944	-0.773573	0.000715892	0.768852	0.000808608	0.425017	0.114279	0.105361	0.708624	0.661547	0.00723095	0.750023	0.00128022
gene-LOC107812697	blue	0.509147	0.0525696	0.148906	0.596357	0.154857	0.581587	0.13452	0.632666	-0.406945	0.132219	-0.482759	0.0683447	-0.483944	0.067571	-0.0801023	0.776582	-0.393002	0.147304	-0.486621	0.0658458	-0.700527	0.0036296	0.750169	0.00127585	-0.162815	0.562072	0.436853	0.103487	0.174846	0.533114	0.429758	0.109867
gene-LOC107828445	blue	0.903752	3.83533e-06	0.670827	0.0061909	0.675145	0.0057491	0.671525	0.00611766	-0.721337	0.00240343	-0.791722	0.00043605	-0.867671	2.77584e-05	-0.576339	0.0245235	-0.837948	9.60993e-05	-0.809452	0.000256037	-0.874595	1.99175e-05	0.974234	8.67501e-10	0.373199	0.17065	0.123525	0.660957	0.697626	0.00383413	0.852278	5.45958e-05
gene-LOC107774624	blue	0.701005	0.00359672	0.56522	0.0281137	0.572512	0.0257173	0.590986	0.020339	-0.67132	0.00613915	-0.614608	0.0147669	-0.667181	0.00658434	-0.432337	0.107517	-0.672965	0.00596892	-0.629778	0.0118665	-0.641597	0.00993088	0.855345	4.80072e-05	0.270121	0.330217	-0.08659	0.758962	0.544882	0.0356913	0.693627	0.00413105
gene-LOC107775686	blue	-0.321393	0.242774	-0.215862	0.439712	-0.225119	0.419851	-0.25712	0.354905	0.395717	0.14428	0.297495	0.281543	0.300985	0.275665	0.0337992	0.904816	0.303199	0.271975	0.306667	0.266252	0.362815	0.183813	-0.51245	0.0508022	0.0301746	0.914987	0.0217824	0.938582	-0.167556	0.550582	-0.29927	0.278545
gene-LOC107790139	blue	0.902031	4.28524e-06	0.685804	0.00476459	0.688301	0.00455456	0.685566	0.00478499	-0.63228	0.0114342	-0.815581	0.000210308	-0.898513	5.34278e-06	-0.631069	0.0116419	-0.863825	3.31175e-05	-0.856813	4.50933e-05	-0.852997	5.29867e-05	0.993961	7.29949e-14	0.440359	0.100432	0.144935	0.606296	0.736569	0.00173693	0.88763	1.00826e-05
gene-LOC107821802	blue	0.907904	2.90924e-06	0.76788	0.000828839	0.766939	0.000848826	0.770049	0.000784236	-0.575084	0.0249101	-0.844839	7.37325e-05	-0.941903	1.58293e-07	-0.759702	0.001016	-0.914744	1.7917e-06	-0.893892	7.05456e-06	-0.790368	0.000453216	0.976888	4.30774e-10	0.588216	0.0210849	0.0748366	0.790958	0.830931	0.000124339	0.945963	9.98365e-08
gene-LOC107804907	blue	0.746055	0.0014034	0.406941	0.132223	0.400555	0.138995	0.410161	0.128894	-0.226111	0.417752	-0.824528	0.000155751	-0.808135	0.000266853	-0.575151	0.0248895	-0.744368	0.00145858	-0.882076	1.36059e-05	-0.756653	0.00109394	0.878434	1.64302e-05	0.414118	0.124883	0.390297	0.150359	0.620645	0.0135537	0.769093	0.000803651
gene-LOC107818127	blue	0.902378	4.19096e-06	0.762449	0.000949665	0.759729	0.00101533	0.766636	0.000855355	-0.62818	0.0121493	-0.792587	0.000425375	-0.86608	2.98809e-05	-0.702711	0.00348136	-0.893192	7.35002e-06	-0.829913	0.000128951	-0.783555	0.000548146	0.89523	6.51796e-06	0.58563	0.0218002	0.0595288	0.833092	0.814095	0.000220728	0.898464	5.35892e-06
gene-LOC107781838	blue	0.819925	0.000182145	0.664211	0.00691924	0.663813	0.00696512	0.680439	0.00524184	-0.480724	0.0696885	-0.756734	0.00109182	-0.874971	1.95507e-05	-0.650067	0.00870231	-0.831543	0.000121633	-0.852269	5.46171e-05	-0.708459	0.00311429	0.970694	1.9863e-09	0.493102	0.0618014	0.0288353	0.918749	0.741322	0.00156268	0.884542	1.19329e-05
gene-LOC107788966	blue	0.769212	0.000801209	0.735306	0.00178578	0.740887	0.00157799	0.764678	0.000898468	-0.521009	0.0464264	-0.689341	0.00446921	-0.831257	0.000122893	-0.678587	0.00541503	-0.813993	0.000221459	-0.779554	0.000611046	-0.58577	0.0217609	0.92811	6.1118e-07	0.552861	0.0325559	-0.163049	0.561504	0.757751	0.00106534	0.870528	2.42598e-05
gene-LOC107775632	blue	0.749159	0.00130626	0.39249	0.147879	0.401708	0.137756	0.394583	0.145538	-0.636124	0.0107939	-0.664757	0.00685671	-0.700946	0.00360076	-0.317128	0.249437	-0.632443	0.0114065	-0.670575	0.0062175	-0.850879	5.78407e-05	0.885109	1.15738e-05	0.082369	0.770414	0.299526	0.278113	0.440227	0.100546	0.652651	0.00835235
gene-LOC107777428	blue	0.575884	0.0246632	0.212009	0.448116	0.218984	0.432963	0.214386	0.442923	-0.443456	0.0977865	-0.55983	0.0299907	-0.581513	0.0229767	-0.204075	0.465669	-0.474962	0.0735973	-0.578264	0.0239391	-0.712849	0.0028553	0.804032	0.000302976	-0.0503386	0.858598	0.33888	0.216614	0.281563	0.309322	0.522018	0.0459294
gene-LOC107812066	blue	0.80142	0.000327981	0.824381	0.000156544	0.823352	0.000162173	0.824682	0.000154929	-0.612005	0.0153151	-0.671462	0.00612426	-0.811552	0.000239535	-0.694473	0.00406674	-0.83499	0.000107279	-0.733049	0.00187582	-0.618115	0.0140523	0.911461	2.27194e-06	0.555701	0.0314913	-0.157476	0.575134	0.774009	0.000707786	0.876311	1.82899e-05
gene-LOC107775473	blue	0.778573	0.000627321	0.537676	0.0387124	0.529106	0.0425491	0.530638	0.0418435	-0.312555	0.256706	-0.840178	8.83212e-05	-0.824924	0.000153638	-0.665472	0.00677553	-0.801196	0.000330203	-0.863518	3.35796e-05	-0.754888	0.00114125	0.905287	3.46792e-06	0.484772	0.0670337	0.342196	0.211864	0.685158	0.00482009	0.822731	0.000165656
gene-LOC107776941	blue	0.905959	3.31656e-06	0.628207	0.0121445	0.629846	0.0118546	0.623192	0.0130656	-0.675259	0.00573772	-0.820056	0.000181345	-0.871524	2.31304e-05	-0.570581	0.0263362	-0.836197	0.000102594	-0.829732	0.000129786	-0.915543	1.68858e-06	0.968321	3.27607e-09	0.360025	0.187459	0.24852	0.371782	0.68194	0.00510463	0.841989	8.23951e-05
gene-LOC107822222	blue	0.682449	0.0050588	0.403755	0.135574	0.410844	0.128196	0.373053	0.170831	-0.723334	0.00230592	-0.500696	0.057296	-0.554233	0.0320385	-0.18165	0.517037	-0.525078	0.0444467	-0.471116	0.0762918	-0.816513	0.000203984	0.753538	0.00117851	-0.0447669	0.874127	0.307724	0.264522	0.329217	0.23084	0.527224	0.0434277
gene-LOC107789390	blue	0.960617	1.3235e-08	0.7131	0.00284103	0.709984	0.0030223	0.711803	0.0029154	-0.639443	0.0102638	-0.891916	7.91479e-06	-0.937689	2.46989e-07	-0.709956	0.00302396	-0.919077	1.29018e-06	-0.906135	3.27771e-06	-0.905859	3.33866e-06	0.962896	9.03317e-09	0.53249	0.0410016	0.205971	0.461445	0.808503	0.000263789	0.919659	1.23284e-06
gene-LOC107809610	blue	0.867318	2.82174e-05	0.795868	0.000386771	0.793719	0.000411706	0.812012	0.00023604	-0.455346	0.088083	-0.828829	0.000134018	-0.919896	1.21005e-06	-0.846494	6.90579e-05	-0.934301	3.45587e-07	-0.895505	6.41182e-06	-0.680604	0.00522664	0.924024	8.66695e-07	0.733104	0.00187357	0.00460166	0.987014	0.890928	8.376e-06	0.960638	1.319e-08
gene-LOC107760704	blue	-0.599059	0.0182794	-0.350659	0.20004	-0.34841	0.20314	-0.314128	0.254191	0.225577	0.418882	0.640601	0.0100837	0.646666	0.00918039	0.433613	0.106368	0.588088	0.0211199	0.703832	0.0034072	0.638979	0.0103367	-0.725352	0.00221067	-0.256238	0.356616	-0.280044	0.312052	-0.461169	0.0835887	-0.618897	0.0138966
gene-LOC107762795	blue	0.902515	4.15433e-06	0.818438	0.000191412	0.813573	0.000224484	0.839186	9.17157e-05	-0.571358	0.0260857	-0.828171	0.000137169	-0.943052	1.39417e-07	-0.813163	0.00022747	-0.924448	8.36599e-07	-0.892728	7.55133e-06	-0.690922	0.00434203	0.913756	1.92637e-06	0.700811	0.00361001	-0.120553	0.66868	0.90087	4.61298e-06	0.958645	1.80977e-08
gene-LOC107793161	blue	0.862977	3.44078e-05	0.647475	0.00906482	0.640945	0.0100307	0.654645	0.00808991	-0.458412	0.0856954	-0.888495	9.60906e-06	-0.905872	3.33581e-06	-0.767425	0.000838457	-0.876747	1.7894e-05	-0.90551	3.4171e-06	-0.784152	0.00053923	0.924478	8.34543e-07	0.587205	0.0213624	0.221369	0.427841	0.792522	0.00042616	0.896059	6.20271e-06
gene-LOC107807874	blue	0.91471	1.7962e-06	0.664103	0.00693168	0.659539	0.00747307	0.651739	0.00847456	-0.510725	0.0517198	-0.914215	1.8627e-06	-0.934703	3.32388e-07	-0.761142	0.000980783	-0.901566	4.41395e-06	-0.927552	6.4183e-07	-0.867667	2.77633e-05	0.956056	2.6686e-08	0.554565	0.0319138	0.277789	0.316128	0.79569	0.000388784	0.918359	1.36404e-06
gene-LOC107767174	blue	-0.618899	0.0138964	-0.452635	0.0902329	-0.445703	0.0958975	-0.448552	0.0935401	0.331399	0.227577	0.660894	0.00730899	0.650814	0.00860001	0.52651	0.043765	0.609073	0.0159514	0.650264	0.00867523	0.573212	0.0254956	-0.660363	0.00737294	-0.362506	0.184215	-0.151619	0.589603	-0.564955	0.0282039	-0.673223	0.00594251
gene-LOC107763952	blue	-0.654514	0.0081069	-0.545387	0.0354864	-0.538553	0.038335	-0.543307	0.0363362	0.544418	0.0358804	0.583189	0.022492	0.580979	0.023133	0.37945	0.163035	0.623162	0.0130713	0.57615	0.0245813	0.613081	0.0150867	-0.627563	0.0122599	-0.303423	0.271603	0.0401895	0.886917	-0.536071	0.0394106	-0.592468	0.019948
gene-LOC107805374	blue	0.447349	0.0945303	0.13893	0.621448	0.143763	0.609241	0.102005	0.71755	-0.641756	0.00990654	-0.306239	0.266955	-0.313345	0.255442	0.0389744	0.890317	-0.258235	0.352749	-0.236233	0.396634	-0.680407	0.0052448	0.547672	0.0345704	-0.299738	0.277757	0.439095	0.101526	0.0514732	0.855442	0.270557	0.329406
gene-LOC107820152	blue	0.511075	0.0515326	0.261177	0.347093	0.272093	0.32656	0.232201	0.404978	-0.40529	0.133952	-0.426561	0.11283	-0.450033	0.0923308	-0.171787	0.540413	-0.436651	0.103665	-0.465125	0.0806299	-0.61751	0.0141736	0.721781	0.00238148	-0.0246904	0.9304	0.242902	0.383038	0.250897	0.367073	0.458517	0.0856147
gene-NitaCp020	blue	-0.192051	0.492896	-0.230103	0.409355	-0.228579	0.41255	-0.24721	0.374391	0.0373391	0.894895	0.20895	0.454846	0.259225	0.35084	0.209757	0.453065	0.280378	0.311449	0.284706	0.30372	0.137203	0.625831	-0.48323	0.0680361	-0.149851	0.594002	-0.00857617	0.975801	-0.205489	0.462517	-0.321809	0.242129
gene-LOC107793843	blue	0.278951	0.314023	-0.0353875	0.900363	-0.029452	0.917016	-0.0582955	0.836506	-0.352485	0.197546	-0.253344	0.362261	-0.182945	0.514004	0.113472	0.687202	-0.151026	0.591076	-0.178984	0.52331	-0.530989	0.041683	0.488755	0.0644936	-0.345014	0.207878	0.499918	0.0577462	-0.0668409	0.812906	0.159037	0.571302
gene-LOC107788060	blue	0.883249	1.27873e-05	0.815812	0.000208723	0.810757	0.000245678	0.77836	0.00063091	-0.559955	0.0299461	-0.816074	0.000206946	-0.871018	2.36987e-05	-0.831948	0.000119868	-0.906185	3.2669e-06	-0.818767	0.000189331	-0.764186	0.000909576	0.854917	4.88853e-05	0.670024	0.00627594	0.152204	0.588153	0.837215	9.87761e-05	0.89895	5.20053e-06
gene-LOC107777265	blue	0.898016	5.50843e-06	0.716255	0.00266648	0.717207	0.00261552	0.719877	0.00247675	-0.602316	0.0174953	-0.816299	0.000205423	-0.916216	1.60568e-06	-0.673837	0.00588024	-0.87949	1.55657e-05	-0.878414	1.64468e-05	-0.807146	0.000275215	0.990718	1.18443e-12	0.501027	0.0571056	0.0650319	0.81789	0.774073	0.000706617	0.908817	2.73288e-06
gene-LOC107803828	blue	0.0655715	0.816403	-0.276197	0.319024	-0.27647	0.318525	-0.309637	0.261411	-0.171475	0.541162	-0.0654501	0.816737	0.0266143	0.92499	0.338971	0.216483	0.0872494	0.757177	0.00564072	0.984082	-0.391152	0.149389	0.278939	0.314045	-0.55377	0.0322122	0.608616	0.0160525	-0.297877	0.280898	-0.063616	0.821796
gene-LOC107830395	blue	0.872789	2.17586e-05	0.602695	0.0174058	0.605105	0.0168447	0.597269	0.0187214	-0.614797	0.0147277	-0.814458	0.000218141	-0.857244	4.42669e-05	-0.595506	0.0191651	-0.821317	0.000173802	-0.822038	0.000169605	-0.879163	1.58289e-05	0.970435	2.10166e-09	0.368817	0.176127	0.269343	0.331667	0.669168	0.00636755	0.83669	0.00010073
gene-LOC107780118	blue	0.897889	5.55134e-06	0.646752	0.00916811	0.648438	0.00892891	0.637255	0.0106108	-0.639691	0.0102251	-0.81671	0.000202668	-0.879706	1.53929e-05	-0.592935	0.0198262	-0.842612	8.04345e-05	-0.840263	8.80371e-05	-0.895055	6.5861e-06	0.980557	1.41299e-10	0.383557	0.158155	0.238541	0.391901	0.695358	0.00400036	0.857761	4.32919e-05
gene-LOC107774039	blue	0.767759	0.000831392	0.726287	0.0021676	0.720224	0.00245917	0.773231	0.000722302	-0.328228	0.232327	-0.760554	0.000995043	-0.862533	3.51004e-05	-0.769893	0.000787362	-0.863741	3.3244e-05	-0.861153	3.73245e-05	-0.536476	0.0392334	0.85589	4.69069e-05	0.720249	0.00245792	-0.144884	0.606423	0.847457	6.64528e-05	0.893535	7.2041e-06
gene-LOC107829337	blue	-0.874269	2.02396e-05	-0.788535	0.000477325	-0.792348	0.0004283	-0.761554	0.000970874	0.852659	5.37385e-05	0.659925	0.00742605	0.790439	0.000452302	0.554662	0.0318779	0.796071	0.000384478	0.6817	0.00512636	0.794425	0.000403379	-0.836768	0.00010044	-0.393576	0.146661	0.0700314	0.804132	-0.697735	0.00382626	-0.79692	0.000375009
gene-LOC107762449	blue	0.910681	2.40056e-06	0.794965	0.000397097	0.790957	0.000445684	0.80926	0.000257588	-0.51104	0.0515513	-0.85214	5.49089e-05	-0.955793	2.77252e-08	-0.799603	0.000346351	-0.944425	1.19368e-07	-0.924781	8.1357e-07	-0.756097	0.00110868	0.961415	1.16089e-08	0.678616	0.0054123	0.0506507	0.85773	0.884923	1.16902e-05	0.970508	2.0686e-09
gene-LOC107771231	blue	0.785537	0.000519003	0.472751	0.0751377	0.466362	0.0797203	0.489636	0.063941	-0.248613	0.371598	-0.860202	3.89234e-05	-0.856141	4.6409e-05	-0.668213	0.00647104	-0.801917	0.000323099	-0.905782	3.3558e-06	-0.754066	0.00116382	0.883526	1.26003e-05	0.511988	0.051047	0.360183	0.187252	0.70057	0.00362662	0.828626	0.000134983
gene-LOC107820448	blue	0.763399	0.000927563	0.810234	0.000249788	0.813446	0.000225405	0.800759	0.000334569	-0.627329	0.012302	-0.610099	0.0157266	-0.765919	0.000870933	-0.656234	0.00788538	-0.788937	0.000471947	-0.665683	0.00675167	-0.614506	0.0147881	0.875908	1.86612e-05	0.512048	0.0510152	-0.0696791	0.805099	0.720763	0.00243206	0.829336	0.00013163
gene-LOC107802402	blue	0.903315	3.94553e-06	0.676046	0.00566015	0.679039	0.00537241	0.670817	0.0061919	-0.652263	0.00840419	-0.821193	0.000174533	-0.893593	7.17941e-06	-0.631546	0.0115596	-0.8579	4.3032e-05	-0.852205	5.4762e-05	-0.867915	2.74438e-05	0.989382	2.82821e-12	0.425778	0.113563	0.164502	0.557973	0.725862	0.00218706	0.879502	1.55554e-05
gene-LOC107795922	blue	0.924722	8.17645e-07	0.663285	0.00702641	0.662454	0.00712362	0.634217	0.0111079	-0.740463	0.00159306	-0.795988	0.000385412	-0.862408	3.52961e-05	-0.584908	0.0220031	-0.823904	0.000159132	-0.792685	0.000424174	-0.933162	3.85343e-07	0.922054	1.01864e-06	0.358722	0.189178	0.257538	0.354096	0.687036	0.00465999	0.832702	0.000116639
gene-LOC107807068	blue	0.803194	0.000310824	0.603143	0.0173003	0.608522	0.0160732	0.610077	0.0157313	-0.577649	0.0241245	-0.75235	0.00121212	-0.821595	0.000172177	-0.559465	0.0301213	-0.770639	0.000772434	-0.799279	0.000349719	-0.729031	0.0020451	0.92662	6.95829e-07	0.372011	0.172124	-0.0287506	0.918987	0.662127	0.00716216	0.817042	0.000200465
gene-LOC107821021	blue	0.63443	0.0110725	0.297537	0.281473	0.305424	0.268295	0.304843	0.269252	-0.536246	0.0393339	-0.56937	0.0267302	-0.596867	0.0188218	-0.198269	0.478724	-0.530112	0.0420848	-0.600941	0.0178231	-0.733396	0.00186172	0.84055	8.70769e-05	-0.0177896	0.949825	0.201747	0.470882	0.340971	0.21361	0.573697	0.0253429
gene-LOC107772672	blue	0.94794	7.87318e-08	0.739443	0.0016298	0.738301	0.00167171	0.738359	0.00166956	-0.607459	0.0163102	-0.87992	1.52245e-05	-0.955364	2.94904e-08	-0.753578	0.00117739	-0.925744	7.49966e-07	-0.925926	7.3846e-07	-0.846707	6.84746e-05	0.958449	1.86524e-08	0.588922	0.0208929	0.103877	0.712568	0.839659	9.00833e-05	0.943352	1.34804e-07
gene-LOC107800505	blue	0.532754	0.0408831	0.180979	0.518612	0.188408	0.501291	0.172205	0.539413	-0.320277	0.244507	-0.561645	0.0293483	-0.555518	0.0315591	-0.208435	0.455982	-0.45442	0.088813	-0.583454	0.0224161	-0.666576	0.00665159	0.791936	0.00043339	-0.035046	0.90132	0.364865	0.181164	0.265964	0.338001	0.508747	0.0527865
gene-LOC107772678	blue	-0.666496	0.00666047	-0.610736	0.0155882	-0.607802	0.0162334	-0.663018	0.00705747	0.359183	0.188569	0.690714	0.00435861	0.723472	0.00229932	0.660396	0.00736898	0.733769	0.00184668	0.711496	0.0029332	0.45854	0.0855966	-0.749574	0.0012937	-0.597581	0.0186438	0.160888	0.566771	-0.711833	0.00291362	-0.749787	0.00128728
gene-LOC107762260	blue	0.767705	0.000832529	0.672584	0.00600796	0.660948	0.00730247	0.657364	0.00774238	-0.285585	0.302165	-0.811711	0.00023832	-0.835613	0.00010484	-0.784448	0.000534846	-0.836979	9.96516e-05	-0.849002	6.24414e-05	-0.649132	0.00883174	0.844436	7.49101e-05	0.646659	0.00918136	0.201957	0.470412	0.782675	0.000561502	0.869638	2.53085e-05
gene-LOC107807923	blue	0.89184	7.94936e-06	0.587405	0.0213071	0.588578	0.0209861	0.582596	0.0226626	-0.61937	0.0138033	-0.833517	0.00011323	-0.872036	2.2567e-05	-0.57329	0.0254711	-0.82554	0.000150394	-0.845781	7.104e-05	-0.91107	2.33577e-06	0.97167	1.59731e-09	0.35475	0.194481	0.290872	0.292904	0.669913	0.00628769	0.838355	9.46404e-05
gene-LOC107781440	blue	-0.913161	2.01144e-06	-0.858915	4.11783e-05	-0.859782	3.96478e-05	-0.861369	3.69692e-05	0.642582	0.00978134	0.817315	0.000198667	0.915262	1.72432e-06	0.785421	0.000520669	0.935677	3.02163e-07	0.843148	7.87766e-05	0.756305	0.00110314	-0.915811	1.65514e-06	-0.6522	0.00841262	0.0330196	0.907002	-0.871466	2.31948e-05	-0.943064	1.39226e-07
gene-LOC107805554	blue	0.0721455	0.79833	0.392444	0.147931	0.378598	0.164059	0.425149	0.114155	0.24613	0.376548	-0.145874	0.603939	-0.193278	0.490086	-0.566578	0.0276552	-0.276638	0.31822	-0.213357	0.445168	0.294835	0.286074	-0.0917462	0.745036	0.74257	0.00151934	-0.51044	0.0518724	0.490521	0.0633897	0.2761	0.319201
gene-LOC107784838	blue	-0.265858	0.338201	-0.222669	0.425062	-0.247464	0.373883	-0.196343	0.483094	0.729632	0.002019	0.018389	0.948137	0.113849	0.686213	-0.192037	0.492928	0.128057	0.649242	-0.00815633	0.976985	0.392003	0.148427	-0.420261	0.118827	0.369295	0.175525	0.10407	0.712053	0.0533951	0.8501	-0.135825	0.629339
gene-LOC107786387	blue	0.695463	0.00399254	0.402734	0.136659	0.403787	0.135539	0.406566	0.132614	-0.489772	0.0638564	-0.660197	0.00739296	-0.698119	0.00379873	-0.36055	0.18677	-0.632872	0.0113336	-0.695527	0.0039878	-0.753813	0.00117084	0.914929	1.7674e-06	0.137226	0.625774	0.270454	0.329598	0.460419	0.0841577	0.684467	0.0048801
gene-LOC107828009	blue	-0.502131	0.0564724	-0.248998	0.370832	-0.259856	0.349627	-0.208293	0.456297	0.680196	0.00526433	0.330549	0.228844	0.36352	0.1829	-0.0332361	0.906395	0.329067	0.231064	0.283546	0.305781	0.70417	0.00338512	-0.610599	0.0156179	0.257518	0.354133	-0.305974	0.26739	-0.111031	0.693628	-0.32098	0.243414
gene-LOC107761458	blue	0.556951	0.0310312	0.186433	0.50587	0.191535	0.494081	0.188681	0.500659	-0.386528	0.154686	-0.562172	0.0291638	-0.534479	0.0401122	-0.172611	0.538444	-0.466168	0.0798618	-0.547994	0.0344429	-0.710625	0.00298428	0.779793	0.000607133	-0.066135	0.81485	0.406991	0.132171	0.261917	0.345679	0.506758	0.0538759
gene-LOC107810794	blue	0.935687	3.01878e-07	0.853538	5.18046e-05	0.849838	6.03556e-05	0.855767	4.71538e-05	-0.652356	0.00839167	-0.798141	0.000361738	-0.926622	6.95721e-07	-0.774074	0.000706595	-0.939198	2.11388e-07	-0.862525	3.51118e-05	-0.77549	0.000680804	0.915792	1.65756e-06	0.653895	0.00818782	-0.0393211	0.889347	0.884607	1.18915e-05	0.947993	7.82232e-08
gene-LOC107817000	blue	0.946746	9.0965e-08	0.860325	3.87131e-05	0.857493	4.37946e-05	0.857502	4.37781e-05	-0.639026	0.0103292	-0.853143	5.26656e-05	-0.945184	1.09363e-07	-0.849519	6.1144e-05	-0.962478	9.70634e-09	-0.884301	1.20886e-05	-0.786319	0.000507852	0.926921	6.77983e-07	0.70864	0.00310323	0.0328825	0.907387	0.908309	2.82986e-06	0.967735	3.68498e-09
gene-LOC107812622	blue	0.915829	1.65293e-06	0.648749	0.00888521	0.644437	0.00950477	0.651411	0.00851888	-0.569963	0.0265368	-0.883148	1.28563e-05	-0.924717	8.1796e-07	-0.694058	0.0040982	-0.885882	1.10979e-05	-0.905344	3.45469e-06	-0.876685	1.79496e-05	0.956707	2.42567e-08	0.504832	0.0549457	0.245343	0.378124	0.76498	0.000891714	0.887782	9.99771e-06
gene-LOC107807447	blue	0.820121	0.000180951	0.716969	0.00262816	0.716652	0.00264515	0.726222	0.00217055	-0.498046	0.0588403	-0.737655	0.0016958	-0.878428	1.64347e-05	-0.675857	0.00567871	-0.840763	8.63717e-05	-0.839092	9.2041e-05	-0.689989	0.00441672	0.956156	2.62988e-08	0.536432	0.0392529	0.0156749	0.955784	0.760177	0.00100425	0.88645	1.07594e-05
gene-LOC107790610	blue	0.788241	0.000481289	0.641786	0.00990194	0.649585	0.00876894	0.663984	0.00694536	-0.813709	0.000223503	-0.68429	0.00489562	-0.73216	0.00191227	-0.502731	0.0561306	-0.733218	0.00186896	-0.663213	0.0070348	-0.715812	0.00269045	0.838301	9.48307e-05	0.322192	0.241538	-0.146969	0.601197	0.619378	0.0138015	0.734571	0.00181471
gene-LOC107792069	blue	0.801018	0.000331975	0.437926	0.102545	0.437368	0.103034	0.427461	0.11199	-0.430721	0.108986	-0.819676	0.000183671	-0.819886	0.00018238	-0.529662	0.0422919	-0.741256	0.00156499	-0.839521	9.05573e-05	-0.854276	5.02234e-05	0.926766	6.87131e-07	0.301413	0.274948	0.3997	0.13992	0.585074	0.0219563	0.769277	0.000799885
gene-LOC107790138	blue	0.903186	3.97863e-06	0.648087	0.00897825	0.650053	0.00870422	0.645288	0.00937993	-0.659593	0.0074664	-0.814252	0.000219607	-0.882916	1.30152e-05	-0.5916	0.0201762	-0.845712	7.12355e-05	-0.843126	7.88451e-05	-0.890303	8.67976e-06	0.984558	3.19014e-11	0.387331	0.153757	0.205372	0.462778	0.701226	0.0035816	0.861963	3.60044e-05
gene-LOC107797724	blue	0.864075	3.27457e-05	0.760338	0.00100031	0.763137	0.000933622	0.774726	0.000694625	-0.637032	0.0106468	-0.744274	0.00146171	-0.875996	1.85795e-05	-0.650289	0.00867188	-0.865058	3.1314e-05	-0.821249	0.000174202	-0.739737	0.00161912	0.981006	1.2151e-10	0.499861	0.0577793	-0.0556746	0.843771	0.76979	0.000789449	0.901048	4.56148e-06
gene-LOC107788142	blue	0.809946	0.000252069	0.541357	0.0371463	0.541192	0.0372155	0.539792	0.0378061	-0.525299	0.044341	-0.739181	0.00163934	-0.81096	0.000244096	-0.504931	0.0548902	-0.75553	0.00112385	-0.799083	0.000351766	-0.809883	0.000252571	0.956367	2.55006e-08	0.309732	0.261256	0.240053	0.388815	0.617201	0.0142359	0.806793	0.000278256
gene-LOC107763996	blue	0.710779	0.00297519	0.594863	0.0193288	0.591156	0.0202937	0.634057	0.0111347	-0.270889	0.328791	-0.734151	0.00183142	-0.812308	0.000233807	-0.667512	0.00654782	-0.785408	0.000520852	-0.833799	0.00011207	-0.553228	0.0324169	0.896919	5.88918e-06	0.561897	0.02926	-0.00794115	0.977592	0.73115	0.00195437	0.852166	5.48499e-05
gene-LOC107778536	blue	0.960882	1.26747e-08	0.8402	8.8248e-05	0.840374	8.76648e-05	0.839725	8.98595e-05	-0.670336	0.00624272	-0.855215	4.82718e-05	-0.95354	3.80876e-08	-0.810844	0.000244998	-0.959592	1.56034e-08	-0.886758	1.05788e-05	-0.81877	0.000189308	0.946947	8.88087e-08	0.661697	0.00721306	0.0365752	0.897035	0.885293	1.14589e-05	0.959181	1.66455e-08
gene-LOC107760183	blue	0.826466	0.000145626	0.763949	0.000914948	0.760669	0.000992223	0.776436	0.000664025	-0.51352	0.0502395	-0.753459	0.00118073	-0.876355	1.82489e-05	-0.721503	0.00239518	-0.869534	2.54328e-05	-0.838258	9.49868e-05	-0.672947	0.00597073	0.954467	3.34849e-08	0.579513	0.0235655	-0.0427094	0.879873	0.799557	0.000346826	0.913804	1.91962e-06
gene-LOC107826536	blue	-0.661183	0.00727438	-0.450522	0.0919334	-0.45138	0.0912399	-0.483997	0.0675365	0.229359	0.410914	0.679709	0.00530953	0.752592	0.00120521	0.538931	0.0381733	0.694678	0.00405131	0.785713	0.000516468	0.586549	0.0215438	-0.867795	2.75979e-05	-0.40298	0.136397	-0.106933	0.704457	-0.609522	0.0158528	-0.762899	0.00093915
gene-LOC107814212	blue	0.535902	0.0394846	0.17251	0.538685	0.181527	0.517327	0.135242	0.630824	-0.682378	0.00506519	-0.400306	0.139264	-0.391069	0.149483	0.0256447	0.927716	-0.330402	0.229064	-0.337586	0.218486	-0.76724	0.000842398	0.606131	0.0166102	-0.276429	0.318601	0.378824	0.163786	0.11421	0.685265	0.332171	0.22643
gene-LOC107786542	blue	0.769807	0.0007891	0.585991	0.0216991	0.588663	0.0209631	0.602019	0.0175658	-0.493992	0.0612608	-0.706436	0.00323979	-0.80012	0.000341041	-0.536334	0.0392954	-0.763143	0.000933488	-0.785875	0.000514159	-0.71179	0.00291617	0.968338	3.26492e-09	0.363492	0.182936	0.0875296	0.756419	0.641855	0.00989153	0.822754	0.000165523
gene-LOC107767338	blue	0.552023	0.0328752	0.514067	0.0499531	0.525872	0.0440676	0.531699	0.0413595	-0.560036	0.0299172	-0.34741	0.204528	-0.544837	0.0357096	-0.232635	0.404076	-0.516249	0.0488239	-0.455889	0.0876566	-0.508145	0.0531148	0.789717	0.000461667	0.110998	0.693714	-0.0940096	0.738946	0.394255	0.145904	0.572865	0.0256055
gene-LOC107777670	blue	0.91161	2.24809e-06	0.894888	6.65163e-06	0.893922	7.04243e-06	0.907594	2.97124e-06	-0.693469	0.00414313	-0.748826	0.00131642	-0.91613	1.61615e-06	-0.765851	0.00087244	-0.926416	7.08112e-07	-0.823519	0.000161249	-0.708713	0.00309879	0.91406	1.884e-06	0.658772	0.00756721	-0.168391	0.548568	0.883949	1.23189e-05	0.945956	9.99162e-08
gene-LOC107781657	blue	0.826589	0.000145001	0.797466	0.000369032	0.792402	0.000427641	0.815377	0.000211711	-0.429064	0.110505	-0.745	0.00143771	-0.910282	2.46879e-06	-0.794536	0.000402079	-0.885005	1.16385e-05	-0.864183	3.25853e-05	-0.615915	0.0144973	0.880879	1.44861e-05	0.720612	0.00243959	-0.0462664	0.869944	0.867986	2.73531e-05	0.926332	7.13262e-07
gene-LOC107778665	blue	0.841493	8.39856e-05	0.717669	0.00259109	0.718911	0.00252626	0.741196	0.0015671	-0.529118	0.0425433	-0.768845	0.000808752	-0.874202	2.03061e-05	-0.669451	0.00633719	-0.863212	3.40465e-05	-0.844408	7.49923e-05	-0.705923	0.00327224	0.974175	8.80483e-10	0.532499	0.0409978	-0.0258411	0.927164	0.775835	0.000674649	0.905599	3.39686e-06
gene-LOC107778165	blue	0.905307	3.46327e-06	0.732691	0.0018904	0.736772	0.00172918	0.727291	0.00212211	-0.822815	0.000165182	-0.734497	0.00181762	-0.832485	0.000117564	-0.597263	0.018723	-0.816837	0.000201821	-0.725368	0.00220993	-0.837817	9.65718e-05	0.881161	1.42745e-05	0.403578	0.135761	0.0338758	0.904601	0.718962	0.0025236	0.831629	0.000121259
gene-LOC107759682	blue	-0.530218	0.042036	-0.150944	0.591281	-0.146731	0.601793	-0.0816695	0.772316	0.348962	0.202376	0.508839	0.0527366	0.461413	0.0834039	0.174187	0.534684	0.396356	0.143574	0.467381	0.0789764	0.77092	0.000766865	-0.621428	0.0134021	0.0840571	0.765828	-0.719143	0.00251427	-0.194511	0.487266	-0.402588	0.136815
gene-LOC107810587	blue	-0.768502	0.00081584	-0.746644	0.00138454	-0.740797	0.00158119	-0.733517	0.00185685	0.383032	0.158773	0.705173	0.00332013	0.815148	0.000213304	0.739861	0.00161465	0.824414	0.000156366	0.785117	0.000525067	0.594299	0.0194732	-0.85571	4.72685e-05	-0.610863	0.0155606	0.0352722	0.900686	-0.787274	0.000494501	-0.879673	1.54194e-05
gene-LOC107810903	blue	0.916678	1.55085e-06	0.815629	0.000209982	0.811385	0.00024081	0.804265	0.000300818	-0.588474	0.0210145	-0.847791	6.5567e-05	-0.919335	1.26446e-06	-0.812078	0.000235538	-0.938164	2.3527e-07	-0.875054	1.94701e-05	-0.797382	0.000369947	0.907865	2.91687e-06	0.663863	0.00695932	0.12256	0.663461	0.865872	3.01674e-05	0.943623	1.30763e-07
gene-LOC107806022	blue	0.389181	0.151632	0.264413	0.340933	0.255962	0.357152	0.236205	0.396691	-0.0790616	0.779418	-0.414907	0.124094	-0.371528	0.172726	-0.320734	0.243796	-0.423894	0.115342	-0.460304	0.0842458	-0.369483	0.175288	0.502699	0.0561488	0.234705	0.399786	0.113116	0.688138	0.338969	0.216485	0.431868	0.107942
gene-LOC107819693	blue	0.367342	0.177996	0.0571235	0.839753	0.0640938	0.820477	0.0709025	0.80174	-0.44597	0.0956746	-0.306538	0.266464	-0.311571	0.258287	0.0807599	0.774791	-0.231096	0.407281	-0.280102	0.311947	-0.532615	0.0409455	0.62243	0.0132102	-0.300068	0.277202	0.271455	0.32774	0.0382113	0.892453	0.285001	0.303197
gene-LOC107776201	blue	-0.821326	0.000173751	-0.582193	0.0227791	-0.584701	0.0220614	-0.613966	0.0149006	0.504206	0.0552967	0.820245	0.000180198	0.862122	3.57505e-05	0.635054	0.0109692	0.808557	0.000263342	0.852216	5.47365e-05	0.720135	0.00246365	-0.90251	4.15567e-06	-0.472747	0.0751406	0.007566	0.97865	-0.719414	0.00250036	-0.833515	0.000113241
gene-LOC107768756	blue	-0.803917	0.000304039	-0.796895	0.000375292	-0.786263	0.000508647	-0.82121	0.000174434	0.320611	0.243987	0.753119	0.00119028	0.886675	1.06271e-05	0.820625	0.00017791	0.901667	4.38571e-06	0.881811	1.37967e-05	0.571207	0.0261344	-0.850342	5.91269e-05	-0.786026	0.000512005	0.0626026	0.824594	-0.90205	4.27997e-06	-0.938558	2.25922e-07
gene-LOC107819216	blue	0.87668	1.79544e-05	0.721232	0.00240863	0.710457	0.00299418	0.729657	0.00201792	-0.407126	0.13203	-0.879849	1.52798e-05	-0.918967	1.30125e-06	-0.803843	0.000304727	-0.919478	1.25039e-06	-0.918952	1.3028e-06	-0.74857	0.00132428	0.930251	5.0476e-07	0.667241	0.00657771	0.171178	0.541873	0.855355	4.7987e-05	0.945882	1.00785e-07
gene-LOC107800873	blue	0.763955	0.00091482	0.426511	0.112876	0.431043	0.108692	0.390077	0.150609	-0.736786	0.00172864	-0.618999	0.0138766	-0.653021	0.00830317	-0.279263	0.313459	-0.600121	0.0180207	-0.581087	0.0231013	-0.90935	2.63416e-06	0.799068	0.000351917	0.031329	0.911746	0.407375	0.131771	0.402302	0.13712	0.595058	0.0192789
gene-LOC107760948	blue	-0.36599	0.17972	-0.30667	0.266248	-0.319596	0.245568	-0.299909	0.27747	0.267464	0.335181	0.194872	0.486442	0.360382	0.18699	0.0686388	0.807959	0.339582	0.215602	0.340042	0.214941	0.394013	0.146173	-0.515821	0.0490442	-0.0519621	0.854082	-0.0954543	0.735066	-0.231519	0.406398	-0.36683	0.178648
gene-LOC107778191	blue	0.834843	0.000107859	0.882044	1.3629e-05	0.887678	1.00555e-05	0.875412	1.91282e-05	-0.89856	5.32732e-06	-0.581406	0.0230079	-0.744548	0.00145261	-0.618344	0.0140067	-0.791367	0.000440498	-0.588535	0.0209981	-0.663822	0.00696407	0.704944	0.0033349	0.520712	0.0465735	-0.274002	0.323041	0.751297	0.00124255	0.764396	0.000904817
gene-LOC107773815	blue	0.33618	0.220531	0.282112	0.308339	0.280875	0.310556	0.30611	0.267166	-0.406109	0.133092	-0.321067	0.24328	-0.326855	0.234402	-0.151857	0.589013	-0.319169	0.246235	-0.27942	0.313177	-0.323423	0.239641	0.557437	0.0308539	-0.0160168	0.954821	-0.0999148	0.723125	0.213792	0.444217	0.360669	0.186614
gene-LOC107820230	blue	-0.691079	0.00432954	-0.593072	0.0197905	-0.579978	0.0234277	-0.635446	0.0109047	0.23057	0.408379	0.712353	0.00288368	0.805138	0.000292866	0.671455	0.00612499	0.746843	0.0013782	0.804141	0.000301968	0.503046	0.0559519	-0.772923	0.00072812	-0.607111	0.0163886	0.0100721	0.971581	-0.754491	0.00115209	-0.823848	0.000159439
gene-LOC107825406	blue	0.917213	1.48914e-06	0.797533	0.000368297	0.795052	0.000396089	0.812809	0.00023008	-0.546103	0.0351973	-0.864214	3.254e-05	-0.954773	3.20759e-08	-0.803934	0.000303881	-0.947361	8.44794e-08	-0.920098	1.19094e-06	-0.760656	0.000992545	0.966703	4.51089e-09	0.666258	0.00668701	0.0109485	0.969109	0.884235	1.21312e-05	0.972631	1.27956e-09
gene-LOC107790611	blue	-0.702232	0.00351345	-0.441208	0.099702	-0.443687	0.0975913	-0.474657	0.0738081	0.354651	0.194614	0.747882	0.00134556	0.756614	0.00109496	0.50814	0.0531171	0.688163	0.00456597	0.784368	0.000536037	0.63093	0.0116658	-0.818598	0.000190398	-0.364077	0.182179	-0.0096459	0.972783	-0.606801	0.0164583	-0.734873	0.00180278
gene-LOC107808802	blue	0.634779	0.0110146	0.642031	0.0098648	0.648837	0.00887295	0.657517	0.00772323	-0.701129	0.0035882	-0.449664	0.0926306	-0.591956	0.0200825	-0.38936	0.151427	-0.581055	0.0231106	-0.464027	0.0814435	-0.498349	0.0586619	0.611883	0.0153413	0.330745	0.228552	-0.230773	0.407954	0.534858	0.0399442	0.578943	0.0237353
gene-LOC107814515	blue	0.756292	0.0011035	0.507424	0.0535094	0.517585	0.048142	0.53024	0.0420256	-0.469538	0.0774177	-0.751803	0.00122786	-0.794629	0.000400996	-0.542558	0.0366457	-0.740081	0.00160675	-0.801342	0.00032875	-0.717355	0.00260768	0.901355	4.4735e-06	0.371179	0.173162	0.100155	0.722483	0.62373	0.0129642	0.779481	0.000612234
gene-LOC107759325	blue	0.732083	0.00191543	0.607247	0.0163578	0.603483	0.0172207	0.579523	0.0235627	-0.346307	0.206065	-0.714921	0.00273919	-0.749076	0.00130877	-0.692566	0.00421283	-0.762971	0.000937461	-0.742644	0.00151677	-0.679623	0.00531765	0.788846	0.000473165	0.545385	0.0354874	0.333833	0.223973	0.681276	0.00516497	0.779074	0.000618961
gene-LOC107798384	blue	0.858061	4.2734e-05	0.815249	0.000212598	0.820412	0.000179187	0.809263	0.000257563	-0.511629	0.0512376	-0.781654	0.000577339	-0.865787	3.02856e-05	-0.79157	0.000437956	-0.907268	3.03753e-06	-0.835371	0.000105783	-0.684467	0.00488017	0.856068	4.65542e-05	0.693176	0.00416562	-0.0795294	0.778143	0.856242	4.62088e-05	0.8996	4.99501e-06
gene-LOC107795812	blue	0.476345	0.0726449	0.0371725	0.895362	0.0476926	0.865967	0.00630536	0.982207	-0.461691	0.0831938	-0.458802	0.0853954	-0.393556	0.146683	0.0174347	0.950825	-0.305801	0.267674	-0.399559	0.140073	-0.744751	0.0014459	0.632001	0.0114818	-0.279871	0.312362	0.527869	0.0431252	0.0663634	0.814221	0.305183	0.268691
gene-LOC107787788	blue	0.856555	4.55941e-05	0.643752	0.00960616	0.645298	0.00937847	0.646906	0.009146	-0.520024	0.0469151	-0.791741	0.000435822	-0.881772	1.38254e-05	-0.629711	0.0118783	-0.838736	9.32909e-05	-0.862475	3.51913e-05	-0.791614	0.000437407	0.987176	9.59685e-12	0.451566	0.09109	0.136773	0.626926	0.723806	0.00228336	0.880684	1.46338e-05
gene-LOC107812072	blue	0.585428	0.0218567	0.091549	0.745567	0.0901961	0.749215	0.0286091	0.919384	-0.273745	0.323514	-0.690577	0.00436951	-0.503244	0.0558398	-0.318361	0.247499	-0.45055	0.0919112	-0.56389	0.0285683	-0.803262	0.000310181	0.510637	0.0517668	0.0733773	0.794953	0.720461	0.00244723	0.28829	0.297405	0.413751	0.125251
gene-LOC107782687	blue	0.555605	0.0315271	0.491381	0.0628574	0.493512	0.0615522	0.532515	0.0409905	-0.258905	0.351456	-0.575681	0.0247255	-0.636315	0.0107627	-0.512536	0.050757	-0.632362	0.0114202	-0.652482	0.00837484	-0.434369	0.105691	0.775219	0.000685692	0.419912	0.119166	-0.0672879	0.811675	0.560141	0.0298801	0.663175	0.00703917
gene-LOC107808223	blue	-0.660357	0.00737365	-0.40398	0.135335	-0.412082	0.126937	-0.390395	0.150248	0.63402	0.0111408	0.550605	0.0334206	0.602195	0.017524	0.239947	0.389032	0.558687	0.0304008	0.558572	0.030442	0.75802	0.00105843	-0.863342	3.38468e-05	-0.00056818	0.998397	-0.227629	0.414549	-0.35991	0.18761	-0.593134	0.0197742
gene-LOC107785185	blue	0.733957	0.00183914	0.419959	0.11912	0.418056	0.120977	0.398232	0.141517	-0.507477	0.0534803	-0.701477	0.00356453	-0.707585	0.00316801	-0.389441	0.151335	-0.659179	0.00751709	-0.704128	0.00338781	-0.840244	8.80993e-05	0.888995	9.34441e-06	0.148987	0.596155	0.414016	0.124986	0.469173	0.0776798	0.676318	0.00563345
gene-LOC107807969	blue	0.890637	8.51648e-06	0.734062	0.00183495	0.735299	0.00178605	0.742751	0.00151313	-0.595066	0.0192768	-0.81519	0.000213007	-0.90461	3.62607e-06	-0.670336	0.00624271	-0.887589	1.01052e-05	-0.8658	3.02669e-05	-0.796017	0.000385081	0.975465	6.33083e-10	0.518245	0.0478076	0.0594385	0.833342	0.779147	0.000617754	0.902887	4.05608e-06
gene-LOC107786700	blue	0.872567	2.19941e-05	0.770922	0.000766832	0.769613	0.000793041	0.778067	0.000635869	-0.658359	0.00761831	-0.759302	0.00102596	-0.832866	0.000115946	-0.648242	0.00895633	-0.868732	2.64127e-05	-0.771635	0.000752854	-0.774857	0.000692239	0.855211	4.82793e-05	0.541138	0.0372383	0.0422525	0.88115	0.770123	0.000782737	0.836538	0.000101301
gene-LOC107770556	blue	0.755395	0.00112748	0.74124	0.00156553	0.739856	0.00161486	0.777013	0.000653952	-0.467322	0.0790193	-0.669507	0.00633115	-0.820715	0.00017737	-0.659529	0.00747426	-0.81592	0.000207992	-0.786001	0.00051236	-0.550208	0.0335745	0.906512	3.19608e-06	0.567013	0.0275094	-0.222182	0.426102	0.773462	0.00071798	0.876352	1.82522e-05
gene-LOC107824657	blue	0.0229418	0.935319	0.0328672	0.90743	0.0457585	0.871361	0.0616755	0.827155	-0.16845	0.548428	0.0525483	0.852453	-0.0430607	0.878892	0.206168	0.461008	-0.0197878	0.944198	-0.0312667	0.911921	-0.0572451	0.839417	0.430847	0.108871	-0.3036	0.271309	-0.163758	0.559778	-0.100935	0.720403	0.111887	0.691372
gene-LOC107790749	blue	0.85291	5.31802e-05	0.766674	0.000854544	0.76156	0.000970735	0.794511	0.000402371	-0.403477	0.135868	-0.833545	0.000113116	-0.933401	3.76689e-07	-0.82307	0.000163747	-0.920069	1.19367e-06	-0.91896	1.30198e-06	-0.657575	0.00771597	0.926341	7.12685e-07	0.725379	0.0022094	-0.0135028	0.961907	0.888637	9.53343e-06	0.959519	1.57831e-08
gene-LOC107819443	blue	0.460249	0.0842876	0.0404357	0.886229	0.0332914	0.90624	0.0414479	0.883399	-0.254138	0.360708	-0.521836	0.0460187	-0.474976	0.0735874	-0.186801	0.505016	-0.353132	0.196667	-0.486327	0.0660334	-0.641124	0.0100031	0.533565	0.040519	-0.048959	0.862439	0.525151	0.0444115	0.20721	0.458695	0.371367	0.172926
gene-LOC107794873	blue	0.914014	1.89036e-06	0.769522	0.000794885	0.771889	0.000747922	0.767047	0.000846529	-0.641659	0.0099214	-0.820883	0.000176367	-0.922615	9.73269e-07	-0.712039	0.00290172	-0.903775	3.82945e-06	-0.865685	3.04273e-05	-0.819394	0.000185411	0.986678	1.22774e-11	0.533905	0.0403673	0.0732215	0.79538	0.798956	0.000353091	0.924343	8.43992e-07
gene-LOC107829695	blue	0.871748	2.28823e-05	0.658473	0.00760415	0.657435	0.00773356	0.653188	0.00828103	-0.504225	0.055286	-0.852721	5.35997e-05	-0.899465	5.03717e-06	-0.698211	0.00379216	-0.867465	2.8026e-05	-0.884118	1.2208e-05	-0.817087	0.000200164	0.970708	1.98009e-09	0.509362	0.0524534	0.22323	0.423867	0.750021	0.00128028	0.887048	1.04118e-05
gene-LOC107822480	blue	0.834586	0.000108887	0.668869	0.00639985	0.661456	0.00724181	0.678289	0.00544333	-0.426136	0.113227	-0.82675	0.000144187	-0.876914	1.77444e-05	-0.732711	0.00188959	-0.869009	2.60708e-05	-0.880355	1.48851e-05	-0.728832	0.0020538	0.949268	6.67732e-08	0.572692	0.0256602	0.14374	0.609298	0.783292	0.000552114	0.907211	3.04934e-06
gene-LOC107763004	blue	0.817165	0.000199651	0.518078	0.0478923	0.51864	0.0476084	0.515339	0.0492925	-0.443769	0.0975214	-0.834555	0.000109008	-0.838686	9.34664e-05	-0.604368	0.0170148	-0.788191	0.000481961	-0.851745	5.58131e-05	-0.816189	0.000206162	0.940728	1.79795e-07	0.400412	0.13915	0.311529	0.258354	0.650662	0.00862071	0.808854	0.000260901
gene-LOC107806659	blue	-0.757835	0.00106318	-0.549219	0.0339604	-0.543357	0.0363154	-0.590588	0.0204449	0.263893	0.341919	0.845376	7.2189e-05	0.859085	4.08744e-05	0.753246	0.00118671	0.8092	0.000258074	0.885749	1.11788e-05	0.614656	0.0147569	-0.840743	8.64348e-05	-0.618263	0.0140227	-0.0789152	0.779817	-0.775842	0.000674517	-0.860531	3.83643e-05
gene-LOC107783940	blue	0.846812	6.81874e-05	0.801	0.00033216	0.795942	0.000385932	0.831434	0.000122114	-0.482633	0.0684273	-0.791786	0.000435261	-0.897903	5.54666e-06	-0.801377	0.000328405	-0.913071	2.02455e-06	-0.871399	2.327e-05	-0.62831	0.012126	0.920803	1.12624e-06	0.706278	0.00324973	-0.128852	0.647194	0.881379	1.41124e-05	0.950109	6.00177e-08
gene-LOC107796076	blue	-0.756734	0.00109181	-0.414792	0.124209	-0.407087	0.132071	-0.40284	0.136546	0.202762	0.468607	0.829969	0.000128693	0.798816	0.000354572	0.644774	0.00945517	0.730863	0.00196643	0.841882	8.2735e-05	0.735707	0.00177015	-0.725291	0.00221348	-0.488844	0.0644375	-0.365115	0.180843	-0.66424	0.0069159	-0.744674	0.00144844
gene-LOC107820788	blue	0.789962	0.000458472	0.589437	0.0207535	0.58818	0.0210948	0.613155	0.015071	-0.471368	0.0761135	-0.75342	0.00118182	-0.834764	0.000108174	-0.558048	0.0306316	-0.791224	0.000442302	-0.837119	9.91303e-05	-0.717294	0.0026109	0.961042	1.2347e-08	0.40274	0.136653	0.0440314	0.876181	0.67665	0.00560111	0.836895	9.99643e-05
gene-LOC107794434	blue	0.884718	1.18203e-05	0.738103	0.00167905	0.740088	0.0016065	0.742505	0.00152154	-0.559659	0.0300517	-0.812365	0.000233385	-0.894398	6.84742e-06	-0.715056	0.00273177	-0.893156	7.36554e-06	-0.870697	2.4065e-05	-0.777011	0.000653979	0.970469	2.08612e-09	0.565818	0.0279111	0.0745965	0.791615	0.801141	0.000330754	0.917208	1.48975e-06
gene-LOC107817356	blue	0.942477	1.4862e-07	0.672409	0.00602597	0.67179	0.00609014	0.661733	0.00720886	-0.583742	0.022334	-0.892546	7.6313e-06	-0.941928	1.57866e-07	-0.701334	0.00357426	-0.897653	5.63211e-06	-0.920438	1.15936e-06	-0.900765	4.64347e-06	0.964901	6.32676e-09	0.508064	0.0531587	0.226641	0.416631	0.783845	0.000543798	0.908972	2.70401e-06
gene-LOC107810279	blue	-0.619202	0.0138364	-0.348526	0.202979	-0.331416	0.227552	-0.346581	0.205683	-7.72585e-05	0.999782	0.737097	0.00171683	0.733376	0.00186253	0.644669	0.00947049	0.647394	0.00907637	0.794392	0.000403762	0.554646	0.0318837	-0.679839	0.00529747	-0.514952	0.0494931	-0.368186	0.176926	-0.61428	0.0148351	-0.698961	0.00373891
gene-LOC107808366	blue	0.89011	8.77491e-06	0.840127	8.84954e-05	0.840662	8.67037e-05	0.829781	0.00012956	-0.579564	0.0235502	-0.775418	0.0006821	-0.901702	4.37603e-06	-0.826258	0.000146688	-0.919355	1.26254e-06	-0.830558	0.000126014	-0.736421	0.00174259	0.88322	1.28073e-05	0.700116	0.00365799	0.0732944	0.79518	0.864236	3.25077e-05	0.923217	9.2646e-07
gene-LOC107807431	blue	-0.666083	0.00670672	-0.475454	0.0732577	-0.463538	0.0818072	-0.509184	0.0525493	0.0606242	0.830061	0.829156	0.000132474	0.786645	0.000503267	0.765579	0.000878406	0.765858	0.000872289	0.875668	1.88862e-05	0.517314	0.0482798	-0.758163	0.00105475	-0.665454	0.00677756	-0.117958	0.675448	-0.747066	0.00137115	-0.806046	0.000284772
gene-LOC107794010	blue	0.431336	0.108425	0.231766	0.405883	0.239503	0.389936	0.251566	0.365755	-0.136096	0.628647	-0.507815	0.0532949	-0.499458	0.0580136	-0.287202	0.299315	-0.459252	0.0850497	-0.56608	0.0278226	-0.450292	0.0921203	0.742737	0.00151358	0.137506	0.625063	0.156659	0.577143	0.327294	0.233738	0.516589	0.0486499
gene-LOC107820490	blue	0.896283	6.11955e-06	0.820182	0.000180577	0.825074	0.000152843	0.823098	0.000163592	-0.719464	0.00249784	-0.736601	0.00173571	-0.879261	1.57496e-05	-0.677713	0.00549842	-0.889823	8.91888e-06	-0.798699	0.000355805	-0.775197	0.000686076	0.961599	1.12591e-08	0.527901	0.0431101	-0.0380729	0.892841	0.791113	0.000443708	0.905691	3.37626e-06
gene-LOC107820624	blue	0.856043	4.66031e-05	0.611221	0.0154835	0.614104	0.0148719	0.613442	0.0150106	-0.639039	0.0103273	-0.775893	0.00067361	-0.836029	0.000103236	-0.548716	0.0341577	-0.804544	0.000298256	-0.806006	0.000285126	-0.837805	9.6618e-05	0.980896	1.26101e-10	0.342175	0.211893	0.15371	0.584422	0.657689	0.00770171	0.833417	0.000113645
gene-LOC107816586	blue	-0.442538	0.098565	-0.475169	0.0734543	-0.471559	0.075978	-0.47433	0.0740354	0.233396	0.402496	0.406772	0.132399	0.477415	0.0719142	0.418029	0.121004	0.504604	0.0550735	0.418898	0.120153	0.373916	0.169766	-0.560804	0.0296448	-0.327933	0.232772	-0.102258	0.716876	-0.43014	0.109517	-0.50631	0.0541233
gene-LOC107771543	blue	0.764135	0.000910719	0.460675	0.0839631	0.46091	0.0837848	0.441634	0.0993369	-0.469376	0.077534	-0.729951	0.00200528	-0.726113	0.00217553	-0.448559	0.0935345	-0.697456	0.0038464	-0.714516	0.0027616	-0.831886	0.000120137	0.876133	1.84529e-05	0.236385	0.396322	0.418387	0.120653	0.530497	0.0419078	0.716015	0.00267944
gene-LOC107819051	blue	0.894303	6.88601e-06	0.695633	0.00397991	0.702051	0.00352561	0.690981	0.00433734	-0.737368	0.0017066	-0.779918	0.000605092	-0.863143	3.41514e-05	-0.597133	0.0187555	-0.8338	0.000112069	-0.792247	0.000429542	-0.853957	5.09016e-05	0.970242	2.19152e-09	0.385292	0.156122	0.0942043	0.738423	0.700351	0.00364176	0.850833	5.79489e-05
gene-LOC107801639	blue	0.791548	0.00043823	0.668668	0.00642153	0.670921	0.006181	0.695302	0.00400456	-0.446052	0.0956062	-0.746106	0.00140175	-0.863976	3.28921e-05	-0.667437	0.00655611	-0.823462	0.000161568	-0.84863	6.33886e-05	-0.641407	0.00995985	0.946361	9.52438e-08	0.533551	0.0405253	-0.0710443	0.801351	0.756202	0.00110587	0.883103	1.2887e-05
gene-LOC107830144	blue	0.838943	9.25638e-05	0.711525	0.00293155	0.707597	0.00316728	0.734477	0.00181844	-0.46242	0.0826442	-0.751992	0.00122242	-0.871506	2.31498e-05	-0.741345	0.00156186	-0.861906	3.60967e-05	-0.837869	9.63845e-05	-0.691558	0.00429169	0.872779	2.17686e-05	0.648278	0.00895138	0.115645	0.681501	0.819078	0.000187376	0.896964	5.873e-06
gene-LOC107795563	blue	0.764887	0.000893775	0.539553	0.0379079	0.526042	0.0439869	0.519658	0.0470978	-0.296239	0.283678	-0.846213	6.98342e-05	-0.797991	0.000363348	-0.728039	0.0020887	-0.787184	0.000495753	-0.847555	6.61928e-05	-0.730292	0.0019907	0.782455	0.000564886	0.565108	0.0281518	0.361135	0.186004	0.715125	0.00272795	0.795129	0.0003952
gene-LOC107818913	blue	0.902478	4.16435e-06	0.740142	0.00160456	0.744317	0.0014603	0.739925	0.00161235	-0.664139	0.00692754	-0.790232	0.000454965	-0.897661	5.62913e-06	-0.657716	0.0076983	-0.875295	1.92394e-05	-0.84213	8.19471e-05	-0.81586	0.000208399	0.989888	2.06203e-12	0.476181	0.0727574	0.042713	0.879863	0.764458	0.000903408	0.904766	3.58907e-06
gene-LOC107823086	blue	0.880247	1.49686e-05	0.728997	0.00204659	0.721868	0.00237719	0.737268	0.00171037	-0.380409	0.161886	-0.890888	8.3954e-06	-0.943579	1.31409e-07	-0.836463	0.000101584	-0.9321	4.25811e-07	-0.947515	8.29203e-08	-0.737433	0.00170415	0.935825	2.9778e-07	0.70407	0.00339161	0.141347	0.615332	0.876823	1.78258e-05	0.960177	1.42106e-08
gene-LOC107816167	blue	-0.612259	0.015261	-0.416382	0.122628	-0.425215	0.114092	-0.358141	0.189948	0.651498	0.00850718	0.482237	0.0686876	0.506257	0.0541527	0.234208	0.400814	0.503499	0.0556956	0.445524	0.0960468	0.750067	0.00127889	-0.654042	0.00816859	-0.0316922	0.910727	-0.329909	0.229802	-0.307957	0.264142	-0.462046	0.0829256
gene-LOC107764008	blue	0.831419	0.000122178	0.557929	0.0306747	0.551383	0.0331205	0.550239	0.0335623	-0.374595	0.16893	-0.840685	8.66272e-05	-0.861606	3.65809e-05	-0.624883	0.0127491	-0.81199	0.000236204	-0.883689	1.24909e-05	-0.791224	0.000442306	0.891539	8.08814e-06	0.470226	0.0769254	0.260469	0.34845	0.70802	0.00314121	0.837457	9.78867e-05
gene-LOC107788849	blue	0.839524	9.05473e-05	0.707926	0.00314697	0.698084	0.00380123	0.706091	0.00326157	-0.395433	0.144594	-0.793073	0.000419461	-0.881491	1.40305e-05	-0.782856	0.000558732	-0.876415	1.81945e-05	-0.859938	3.93773e-05	-0.717545	0.00259764	0.86781	2.75789e-05	0.659806	0.00744048	0.216261	0.438848	0.818376	0.000191806	0.900731	4.6534e-06
gene-LOC107820392	blue	0.826241	0.000146776	0.64018	0.0101489	0.644182	0.00954238	0.645054	0.00941407	-0.551886	0.0329274	-0.766037	0.000868371	-0.835525	0.000105182	-0.609093	0.0159471	-0.81118	0.000242394	-0.803182	0.000310932	-0.762444	0.000949793	0.978172	2.97983e-10	0.415521	0.123482	0.11415	0.685423	0.690204	0.00439942	0.855784	4.71189e-05
gene-LOC107824073	blue	0.231873	0.40566	-0.246828	0.375153	-0.239211	0.390532	-0.271462	0.327728	-0.239675	0.389585	-0.265218	0.33941	-0.17325	0.536918	0.230024	0.409521	-0.0537898	0.849003	-0.207738	0.457524	-0.569719	0.0266162	0.432399	0.107461	-0.489567	0.0639843	0.630088	0.0118123	-0.180542	0.51964	0.0734088	0.794867
gene-LOC107788983	blue	0.831591	0.000121425	0.539333	0.0380014	0.542511	0.036665	0.535785	0.0395358	-0.61843	0.0139895	-0.762763	0.000942308	-0.82005	0.000181379	-0.489379	0.0641021	-0.75667	0.00109351	-0.788319	0.000480238	-0.865326	3.09321e-05	0.961296	1.18406e-08	0.262078	0.345373	0.25728	0.354595	0.594234	0.01949	0.786657	0.000503097
gene-LOC107798963	blue	0.0929895	0.741689	-0.151113	0.59086	-0.143883	0.60894	-0.139382	0.620302	0.0565796	0.841261	-0.144314	0.607857	-0.144907	0.606365	0.158757	0.571989	-0.0632006	0.822942	-0.205036	0.463525	-0.28384	0.305259	0.44005	0.100699	-0.290442	0.293652	0.42234	0.116824	-0.101832	0.718011	0.133615	0.634979
gene-LOC107794366	blue	-0.397801	0.141987	-0.0931383	0.741289	-0.0893007	0.751632	-0.154502	0.582462	0.0803795	0.775827	0.506359	0.0540964	0.476629	0.0724507	0.22758	0.414653	0.368908	0.176012	0.547355	0.0346962	0.36674	0.178763	-0.498517	0.0585634	-0.149253	0.595491	-0.00833814	0.976472	-0.333483	0.224488	-0.432847	0.107057
gene-LOC107825700	blue	0.0310952	0.912402	-0.262845	0.343911	-0.253824	0.361322	-0.271417	0.327811	-0.154099	0.583458	-0.0225383	0.936455	0.00276765	0.99219	0.389046	0.151786	0.093409	0.74056	-0.0259282	0.926919	-0.298934	0.279112	0.370631	0.173846	-0.591802	0.020123	0.335428	0.22163	-0.302486	0.27316	-0.0272702	0.923146
gene-LOC107789827	blue	0.150736	0.591798	0.0537519	0.849109	0.0705384	0.802739	0.0687086	0.807767	-0.304592	0.269666	-0.0743836	0.792198	-0.172157	0.539529	0.0990587	0.725412	-0.102762	0.715534	-0.136885	0.62664	-0.222179	0.42611	0.453916	0.0892126	-0.240828	0.387239	-0.0221529	0.937539	-0.039618	0.888516	0.161684	0.564829
gene-LOC107789568	blue	0.953098	4.04617e-08	0.709363	0.00305948	0.708719	0.00309847	0.704276	0.00337816	-0.682719	0.00503458	-0.861182	3.72768e-05	-0.925615	7.5826e-07	-0.671294	0.00614183	-0.897598	5.65085e-06	-0.877254	1.74431e-05	-0.911213	2.31226e-06	0.976831	4.3767e-10	0.476605	0.0724668	0.198195	0.478892	0.775	0.000689652	0.906551	3.1878e-06
gene-LOC107779319	blue	0.671731	0.0060962	0.584136	0.0222216	0.600622	0.0178997	0.578214	0.023954	-0.812662	0.000231168	-0.443291	0.0979258	-0.583593	0.0223763	-0.284842	0.30348	-0.591779	0.0201291	-0.463742	0.0816554	-0.688327	0.00455236	0.797212	0.000371804	0.0992419	0.724923	-0.0169258	0.952259	0.424186	0.115065	0.594911	0.0193164
gene-LOC107763631	blue	0.74756	0.0013556	0.544974	0.0356538	0.553725	0.0322292	0.534547	0.0400819	-0.80683	0.000277937	-0.56763	0.0273039	-0.665319	0.00679276	-0.306863	0.265931	-0.626717	0.0124127	-0.579523	0.0235626	-0.776797	0.000657698	0.852016	5.51907e-05	0.0893947	0.751378	0.0268801	0.924243	0.466925	0.0793082	0.655628	0.00796282
gene-LOC107772124	blue	0.860719	3.80481e-05	0.720379	0.00245131	0.718062	0.00257044	0.722364	0.00235289	-0.502573	0.0562205	-0.815868	0.000208345	-0.886597	1.0673e-05	-0.719793	0.002481	-0.880166	1.50318e-05	-0.859169	4.07255e-05	-0.756507	0.0010978	0.973751	9.77702e-10	0.554047	0.0321082	0.122865	0.66267	0.784559	0.000533215	0.912537	2.10404e-06
gene-LOC107818228	blue	-0.722346	0.00235373	-0.630363	0.0117644	-0.616246	0.0144298	-0.658728	0.00757257	0.212899	0.446167	0.755468	0.00112552	0.823642	0.000160571	0.705864	0.00327597	0.796489	0.000379797	0.85826	4.23668e-05	0.531608	0.0414008	-0.821258	0.000174147	-0.650254	0.0086767	0.0104171	0.970608	-0.788118	0.00048295	-0.858171	4.25303e-05
gene-LOC107787246	blue	0.918979	1.30007e-06	0.672711	0.00599489	0.675176	0.00574604	0.666401	0.00667109	-0.63838	0.0104313	-0.844584	7.44772e-05	-0.90831	2.82968e-06	-0.65032	0.00866763	-0.873918	2.05914e-05	-0.87334	2.11823e-05	-0.888969	9.35806e-06	0.984696	3.01021e-11	0.449283	0.0929418	0.204726	0.464217	0.74037	0.00159638	0.88747	1.01719e-05
gene-LOC107771633	blue	-0.866331	2.95372e-05	-0.725964	0.00218238	-0.719133	0.0025148	-0.731821	0.0019263	0.535221	0.0397839	0.828314	0.000136482	0.889864	8.89813e-06	0.750193	0.00127514	0.868986	2.60999e-05	0.837722	9.69188e-05	0.739044	0.00164434	-0.891639	8.04177e-06	-0.576978	0.0243281	-0.0720908	0.798479	-0.811983	0.000236254	-0.911464	2.27142e-06
gene-LOC107778670	blue	-0.449552	0.0927225	-0.315814	0.251514	-0.326426	0.235054	-0.273499	0.323967	0.438596	0.10196	0.305821	0.26764	0.336931	0.219437	0.21736	0.436467	0.3653	0.180605	0.267876	0.334407	0.515612	0.0491516	-0.537663	0.0387183	-0.0475808	0.866279	-0.308594	0.263104	-0.239983	0.388958	-0.378664	0.163979
gene-LOC107762953	blue	-0.471672	0.0758978	-0.397463	0.142358	-0.387301	0.153792	-0.427322	0.112119	0.268367	0.33349	0.42187	0.117275	0.471418	0.0760777	0.304966	0.269049	0.463333	0.0819605	0.436908	0.103439	0.382928	0.158895	-0.581266	0.0230489	-0.253493	0.36197	-0.0495908	0.86068	-0.422544	0.116628	-0.510545	0.0518162
gene-LOC107779435	blue	0.720396	0.00245047	0.629129	0.0119807	0.631931	0.0114938	0.666253	0.0066876	-0.336055	0.220713	-0.723864	0.00228058	-0.818044	0.000193931	-0.679933	0.00528867	-0.78959	0.00046333	-0.823433	0.000161726	-0.544074	0.0360211	0.898223	5.43875e-06	0.57455	0.0250763	-0.0975136	0.729546	0.73776	0.00169188	0.845017	7.32169e-05
gene-LOC107825436	blue	0.885978	1.104e-05	0.578562	0.0238493	0.580259	0.0233447	0.569147	0.0268032	-0.618252	0.0140249	-0.834553	0.000109016	-0.867321	2.82143e-05	-0.570791	0.0262684	-0.815578	0.000210329	-0.841505	8.39451e-05	-0.909999	2.51807e-06	0.967816	3.62647e-09	0.345302	0.207474	0.298073	0.280565	0.658877	0.00755424	0.82839	0.000136113
gene-LOC107818833	blue	0.261689	0.346115	-0.268754	0.332765	-0.271421	0.327803	-0.29554	0.28487	0.0653185	0.8171	-0.450398	0.0920344	-0.25308	0.36278	0.00353395	0.990027	-0.154343	0.582855	-0.389775	0.150953	-0.530742	0.0417958	0.417892	0.121138	-0.225286	0.419499	0.702171	0.00351754	-0.0260961	0.926447	0.174605	0.533688
gene-LOC107778811	blue	0.548338	0.0343065	0.263633	0.342412	0.283058	0.306651	0.272323	0.326134	-0.434179	0.10586	-0.469805	0.0772267	-0.505357	0.0546528	-0.198523	0.47815	-0.461249	0.0835279	-0.497792	0.0589895	-0.615066	0.0146719	0.682648	0.00504095	0.033613	0.905338	0.133024	0.63649	0.315907	0.251365	0.487458	0.065313
gene-LOC107800977	blue	-0.586379	0.021591	-0.717026	0.00262513	-0.727534	0.00211121	-0.751859	0.00122625	0.555805	0.0314531	0.419326	0.119735	0.590865	0.0203709	0.522521	0.0456834	0.65142	0.00851773	0.534895	0.0399278	0.342757	0.211066	-0.679685	0.00531185	-0.493123	0.061789	0.527868	0.0431255	-0.639588	0.0102412	-0.676662	0.00559995
gene-LOC107770228	blue	0.902055	4.27865e-06	0.680353	0.00524977	0.674489	0.00581455	0.685879	0.00475817	-0.517212	0.0483319	-0.868814	2.6311e-05	-0.91805	1.39685e-06	-0.731493	0.00193998	-0.894964	6.62183e-06	-0.91328	1.99408e-06	-0.811011	0.000243696	0.964285	7.07286e-09	0.560875	0.0296196	0.157849	0.574216	0.80741	0.000272961	0.929485	5.40917e-07
gene-LOC107814796	blue	0.932756	4.00421e-07	0.740745	0.00158303	0.740695	0.0015848	0.738921	0.00164886	-0.695292	0.00400529	-0.820801	0.000176854	-0.910112	2.49834e-06	-0.654338	0.00812991	-0.889702	8.98e-06	-0.854679	4.93776e-05	-0.863654	3.33739e-05	0.984681	3.02929e-11	0.471329	0.0761411	0.0975192	0.729531	0.773478	0.000717684	0.909048	2.68987e-06
gene-LOC107779029	blue	-0.930795	4.80362e-07	-0.69368	0.004127	-0.688017	0.00457804	-0.704986	0.00333218	0.489708	0.0638965	0.930265	5.04141e-07	0.958397	1.88018e-08	0.794402	0.000403645	0.928218	6.05397e-07	0.956356	2.55423e-08	0.812886	0.000229508	-0.915642	1.67619e-06	-0.645054	0.00941411	-0.115517	0.681836	-0.865036	3.1345e-05	-0.940217	1.89874e-07
gene-LOC107759097	blue	-0.8845	1.19601e-05	-0.650006	0.00871078	-0.656886	0.0078026	-0.648988	0.00885181	0.70433	0.00337469	0.75656	0.00109639	0.864287	3.24317e-05	0.555431	0.0315914	0.812717	0.000230763	0.801642	0.000325793	0.860526	3.83722e-05	-0.936317	2.83597e-07	-0.360299	0.1871	-0.106875	0.704611	-0.681427	0.00515122	-0.830101	0.00012809
gene-LOC107827231	blue	0.437211	0.103173	0.108208	0.701082	0.107522	0.702896	0.0750792	0.790294	-0.43498	0.105146	-0.398915	0.140772	-0.346373	0.205973	-0.0446908	0.87434	-0.304507	0.269807	-0.335707	0.221222	-0.648324	0.00894492	0.621708	0.0133483	-0.22327	0.423782	0.483897	0.0676012	0.101711	0.718333	0.341757	0.212488
gene-LOC107815221	blue	0.808726	0.000261953	0.687276	0.00463984	0.687817	0.00459468	0.695113	0.00401867	-0.560968	0.029587	-0.706851	0.00321372	-0.833849	0.000111865	-0.584671	0.02207	-0.808798	0.000261362	-0.796274	0.000382197	-0.717477	0.00260119	0.974893	7.34313e-10	0.425321	0.113993	0.0164476	0.953607	0.699029	0.0037341	0.858291	4.23102e-05
gene-LOC107804960	blue	-0.472395	0.0753884	-0.448084	0.0939241	-0.448234	0.0938012	-0.454756	0.0885472	0.346796	0.205383	0.418772	0.120276	0.504257	0.0552683	0.427827	0.11165	0.515067	0.0494333	0.482242	0.0686844	0.381531	0.160549	-0.650849	0.00859519	-0.270533	0.32945	0.109537	0.69757	-0.445618	0.0959683	-0.580779	0.0231916
gene-LOC107778127	blue	0.820114	0.00018099	0.517261	0.0483067	0.523535	0.0451899	0.50872	0.0528013	-0.640837	0.0100473	-0.746597	0.00138605	-0.777681	0.000642432	-0.458655	0.0855084	-0.738363	0.0016694	-0.757539	0.00107081	-0.86622	2.96885e-05	0.943504	1.32526e-07	0.230296	0.408952	0.241685	0.385501	0.563508	0.0287001	0.756538	0.00109699
gene-LOC107792571	blue	0.792728	0.000423653	0.844427	7.49358e-05	0.846214	6.98328e-05	0.845507	7.1815e-05	-0.609217	0.0159197	-0.694625	0.00405529	-0.798028	0.000362949	-0.717239	0.00261384	-0.83416	0.000110602	-0.736123	0.00175406	-0.568308	0.0270793	0.813893	0.000222173	0.63189	0.0115007	-0.301845	0.274227	0.804993	0.000294172	0.839771	8.97003e-05
gene-LOC107799870	blue	0.660243	0.0073874	0.71142	0.00293764	0.711704	0.00292114	0.666306	0.00668169	-0.488864	0.064425	-0.5505	0.0334614	-0.667305	0.0065707	-0.674071	0.0058566	-0.691128	0.00432567	-0.578305	0.0239267	-0.550136	0.0336023	0.709281	0.00306442	0.512335	0.0508631	0.0897475	0.750426	0.640681	0.0100714	0.717139	0.00261911
gene-LOC107828446	blue	0.921548	1.06107e-06	0.690062	0.00441087	0.693464	0.00414353	0.687969	0.00458204	-0.668261	0.00646577	-0.823402	0.000161899	-0.903715	3.84443e-06	-0.635973	0.0108185	-0.868566	2.66197e-05	-0.854341	5.00873e-05	-0.875904	1.86649e-05	0.984031	3.96242e-11	0.443685	0.0975928	0.157317	0.575524	0.74262	0.00151762	0.886292	1.08524e-05
gene-LOC107805243	blue	0.748717	0.00131974	0.629861	0.011852	0.630823	0.0116845	0.650461	0.00864822	-0.503151	0.0558922	-0.675985	0.00566608	-0.792641	0.000424711	-0.556041	0.0313657	-0.756425	0.00109996	-0.759325	0.00102537	-0.640534	0.010094	0.948129	7.69279e-08	0.3983	0.141442	-0.0403804	0.886384	0.657461	0.0077303	0.815304	0.000212217
gene-LOC107775566	blue	0.872246	2.23386e-05	0.807379	0.000273225	0.803123	0.000311489	0.835118	0.000106774	-0.690754	0.00435537	-0.748832	0.00131624	-0.886147	1.09387e-05	-0.709213	0.00306855	-0.86823	2.70426e-05	-0.805336	0.000291083	-0.683319	0.00498112	0.891797	7.96899e-06	0.585056	0.0219613	-0.18039	0.519998	0.830885	0.000124544	0.905856	3.33934e-06
gene-LOC107782813	blue	0.94793	7.88314e-08	0.788227	0.000481469	0.785226	0.00052349	0.801886	0.000323402	-0.602424	0.0174697	-0.910347	2.45755e-06	-0.969075	2.80612e-09	-0.828017	0.00013792	-0.96005	1.45051e-08	-0.933287	3.80818e-07	-0.801853	0.000323724	0.94825	7.57943e-08	0.674115	0.00585217	0.0270445	0.923781	0.893026	7.42133e-06	0.966833	4.39912e-09
gene-LOC107828955	blue	0.744269	0.00146188	0.500919	0.0571679	0.505559	0.0545399	0.441546	0.0994119	-0.824756	0.000154536	-0.549551	0.0338306	-0.587135	0.0213818	-0.341606	0.212704	-0.563759	0.0286136	-0.464344	0.0812075	-0.844446	7.48814e-05	0.581154	0.0230817	0.126521	0.653204	0.295514	0.284914	0.431097	0.108642	0.515378	0.0492725
gene-LOC107780036	blue	0.770298	0.000779224	0.683733	0.00494448	0.679848	0.00529664	0.721519	0.0023944	-0.323812	0.239044	-0.794389	0.000403795	-0.877379	1.73337e-05	-0.780499	0.000595679	-0.858058	4.27398e-05	-0.8795	1.55575e-05	-0.581124	0.0230904	0.885446	1.13644e-05	0.677064	0.00556091	-0.0501113	0.859231	0.821741	0.000171327	0.899473	5.03471e-06
gene-LOC107791784	blue	0.20931	0.454049	0.0450273	0.873401	0.0562377	0.84221	0.0466964	0.868745	-0.211745	0.448694	-0.141612	0.614662	-0.195249	0.485583	0.141655	0.614554	-0.159713	0.569646	-0.192922	0.490901	-0.369344	0.175462	0.506103	0.0542378	-0.263799	0.342097	0.27796	0.315818	-0.0296465	0.91647	0.195156	0.485796
gene-LOC107821053	blue	0.851804	5.56776e-05	0.747354	0.00136207	0.751048	0.00124984	0.764349	0.000905885	-0.605868	0.0166701	-0.72601	0.00218027	-0.872088	2.25103e-05	-0.643434	0.00965358	-0.855867	4.69538e-05	-0.808983	0.000259841	-0.731184	0.00195291	0.97006	2.27905e-09	0.497973	0.0588831	-0.0193203	0.945514	0.760629	0.000993214	0.895477	6.42243e-06
gene-LOC107783738	blue	0.190812	0.495744	-0.133213	0.636006	-0.119673	0.670973	-0.137271	0.625659	-0.321629	0.242409	-0.150314	0.592849	-0.144649	0.607014	0.261559	0.346362	-0.0507788	0.857374	-0.148375	0.597682	-0.447233	0.0946259	0.485683	0.0664467	-0.483787	0.0676729	0.360077	0.187392	-0.165043	0.556659	0.108908	0.69923
gene-LOC107762565	blue	0.742126	0.00153465	0.693463	0.00414362	0.701115	0.0035892	0.71105	0.00295925	-0.736078	0.00175577	-0.594687	0.0193737	-0.733782	0.00184619	-0.496369	0.0598331	-0.718354	0.00255517	-0.643467	0.00964856	-0.648367	0.00893877	0.865941	3.00715e-05	0.346803	0.205374	-0.118939	0.672888	0.618334	0.0140086	0.751508	0.00123642
gene-LOC107826539	blue	0.895893	6.2647e-06	0.658438	0.00760851	0.66434	0.00690447	0.669348	0.00634824	-0.640855	0.0100445	-0.80948	0.000255809	-0.879013	1.5951e-05	-0.62151	0.0133864	-0.854688	4.93595e-05	-0.839547	9.04672e-05	-0.850056	5.98226e-05	0.958638	1.81146e-08	0.444214	0.0971462	0.150859	0.591493	0.730242	0.00199284	0.872144	2.24492e-05
gene-LOC107790305	blue	0.833035	0.000115237	0.698458	0.00377455	0.695927	0.00395813	0.707557	0.00316978	-0.461502	0.0833368	-0.828373	0.000136198	-0.883292	1.27585e-05	-0.731636	0.00193401	-0.870168	2.46801e-05	-0.871984	2.26235e-05	-0.708371	0.00311969	0.958075	1.97536e-08	0.563127	0.0288315	0.0327628	0.907723	0.784694	0.000531233	0.906809	3.13303e-06
gene-LOC107781756	blue	0.832702	0.00011664	0.568189	0.0271184	0.564682	0.0282969	0.569434	0.0267092	-0.451048	0.0915083	-0.83037	0.000126867	-0.86614	2.97975e-05	-0.59624	0.0189794	-0.816668	0.000202948	-0.877355	1.73546e-05	-0.817619	0.000196683	0.969111	2.78544e-09	0.407764	0.131367	0.255826	0.357417	0.681315	0.00516145	0.846895	6.79638e-05
gene-LOC107829448	blue	0.712511	0.0028746	0.673053	0.00595987	0.685468	0.00479337	0.637234	0.0106142	-0.680701	0.00521769	-0.495246	0.0605046	-0.683593	0.00495689	-0.453995	0.0891498	-0.662615	0.00710464	-0.562619	0.0290081	-0.675074	0.00575614	0.774833	0.00069268	0.288041	0.297841	0.00222292	0.993727	0.542128	0.0368243	0.661137	0.00727984
gene-LOC107793091	blue	0.883486	1.26272e-05	0.702718	0.00348089	0.706139	0.00325853	0.701321	0.00357515	-0.691483	0.0042976	-0.799018	0.000352444	-0.811802	0.000237627	-0.665329	0.0067917	-0.848484	6.37633e-05	-0.75862	0.00104312	-0.804875	0.000295241	0.85337	5.21689e-05	0.497146	0.0593716	0.0674392	0.811259	0.742007	0.00153873	0.826117	0.000147408
gene-LOC107826264	blue	-0.677833	0.00548688	-0.729347	0.00203137	-0.731901	0.001923	-0.799444	0.000347998	0.458083	0.0859494	0.592792	0.0198633	0.759678	0.00101658	0.684318	0.00489316	0.761673	0.000968047	0.699531	0.0036988	0.398811	0.140886	-0.776675	0.000659831	-0.645524	0.00934552	0.373678	0.170059	-0.777255	0.000649762	-0.820668	0.000177653
gene-LOC107770221	blue	0.967124	4.1571e-09	0.813532	0.000224778	0.808526	0.000263599	0.819952	0.000181979	-0.585817	0.0217477	-0.907047	3.08328e-06	-0.980493	1.44287e-10	-0.843483	7.77564e-05	-0.975479	6.3072e-10	-0.944648	1.16353e-07	-0.812746	0.000230545	0.943124	1.38305e-07	0.706266	0.00325049	0.0531239	0.850853	0.920732	1.13262e-06	0.986508	1.33304e-11
gene-LOC107802482	blue	-0.500206	0.0575795	-0.186805	0.505007	-0.183476	0.512762	-0.228847	0.411988	0.166822	0.552355	0.619167	0.0138433	0.544742	0.0357484	0.382301	0.159636	0.498985	0.0582898	0.608196	0.0161457	0.517486	0.0481927	-0.698904	0.0037429	-0.204485	0.464754	-0.286176	0.301121	-0.397824	0.141962	-0.567511	0.0273435
gene-LOC107797661	blue	0.649444	0.00878837	0.311477	0.258438	0.311038	0.259145	0.292191	0.290622	-0.384588	0.156945	-0.616209	0.0144374	-0.640512	0.0100975	-0.334061	0.223637	-0.572977	0.0255698	-0.646309	0.00923178	-0.763261	0.000930741	0.836576	0.00010116	0.100043	0.722784	0.459964	0.0845045	0.391207	0.149327	0.607362	0.0163322
gene-LOC107769421	blue	0.899627	4.9867e-06	0.775358	0.00068318	0.776289	0.000666611	0.781627	0.000577762	-0.731031	0.00195935	-0.789631	0.000462789	-0.891011	8.33663e-06	-0.666977	0.00660698	-0.872957	2.15818e-05	-0.820313	0.000179786	-0.787718	0.000488398	0.955933	2.71681e-08	0.495138	0.0605695	-0.0359703	0.89873	0.778371	0.000630713	0.898647	5.29879e-06
gene-LOC107771267	blue	0.841725	8.32378e-05	0.646317	0.00923064	0.640772	0.0100574	0.645209	0.00939143	-0.432465	0.107402	-0.820541	0.00017841	-0.877618	1.71251e-05	-0.668334	0.00645785	-0.856123	4.6444e-05	-0.883372	1.27037e-05	-0.781578	0.000578522	0.970081	2.26872e-09	0.501387	0.0568987	0.211143	0.450017	0.744072	0.00146844	0.889932	8.86379e-06
gene-LOC107780563	blue	-0.515103	0.0494148	-0.119103	0.67246	-0.108177	0.701164	-0.0638058	0.821272	0.134537	0.632622	0.657376	0.00774093	0.522372	0.045756	0.399714	0.139904	0.438513	0.102033	0.564129	0.0284861	0.677052	0.00556209	-0.453341	0.089669	-0.161115	0.566218	-0.667552	0.00654349	-0.32673	0.234592	-0.434825	0.105284
gene-LOC107799459	blue	0.907354	3.01986e-06	0.745485	0.00142185	0.748365	0.00133059	0.757852	0.00106274	-0.611854	0.0153475	-0.823807	0.000159668	-0.928248	6.03777e-07	-0.711981	0.0029051	-0.90121	4.51474e-06	-0.883751	1.24498e-05	-0.790303	0.000454051	0.982653	6.76381e-11	0.551905	0.0329201	0.0145338	0.959001	0.808115	0.00026702	0.92411	8.60493e-07
gene-LOC107782304	blue	0.814726	0.000216254	0.743164	0.00149902	0.741747	0.00154778	0.763506	0.000925103	-0.437933	0.10254	-0.738567	0.00166188	-0.875786	1.87753e-05	-0.7166	0.00264792	-0.860418	3.85559e-05	-0.842252	8.15616e-05	-0.638245	0.0104528	0.937358	2.55444e-07	0.604954	0.0168795	-0.0559911	0.842893	0.808482	0.000263965	0.913916	1.90401e-06
gene-LOC107804921	blue	-0.777249	0.000649854	-0.479211	0.0707001	-0.470852	0.0764798	-0.489436	0.0640664	0.223101	0.424141	0.827219	0.000141841	0.834318	0.00010996	0.669537	0.00632796	0.776048	0.000670873	0.873611	2.09037e-05	0.709096	0.00307556	-0.796592	0.000378644	-0.537305	0.0388729	-0.279981	0.312164	-0.720839	0.00242825	-0.815862	0.000208386
gene-LOC107773439	blue	0.676109	0.00565391	0.513536	0.0502309	0.525398	0.0442937	0.518404	0.0477277	-0.676008	0.00566384	-0.543567	0.0362291	-0.662237	0.00714917	-0.330006	0.229656	-0.609018	0.0159636	-0.58906	0.0208554	-0.68298	0.00501131	0.881671	1.38983e-05	0.11354	0.687024	0.00344657	0.990274	0.450451	0.091991	0.658061	0.00765528
gene-LOC107831567	blue	-0.340876	0.213746	-0.17504	0.532654	-0.173351	0.536676	-0.108427	0.700503	0.0949842	0.736328	0.378829	0.16378	0.307162	0.265441	0.213524	0.444802	0.335631	0.221333	0.351824	0.198447	0.461653	0.0832223	-0.485053	0.066852	-0.0418494	0.882276	-0.424784	0.1145	-0.177464	0.526903	-0.324057	0.238669
gene-LOC107798359	blue	0.893183	7.35366e-06	0.733804	0.0018453	0.740911	0.00157714	0.734196	0.00182959	-0.761903	0.000962557	-0.765008	0.000891068	-0.859913	3.9422e-05	-0.617702	0.014135	-0.844461	7.48359e-05	-0.781811	0.000574882	-0.820474	0.000178815	0.964002	7.43984e-09	0.422209	0.11695	0.0151896	0.957152	0.722306	0.00235569	0.85857	4.18013e-05
gene-LOC107792799	blue	0.880309	1.49213e-05	0.678579	0.00541579	0.680724	0.00521555	0.68261	0.00504433	-0.642649	0.00977128	-0.787121	0.000496627	-0.874121	2.03871e-05	-0.606551	0.0165149	-0.846601	6.87632e-05	-0.833429	0.000113597	-0.826474	0.000145588	0.993992	7.05737e-14	0.41643	0.12258	0.103545	0.71345	0.716071	0.00267638	0.874023	2.04862e-05
gene-LOC107773934	blue	0.858916	4.11781e-05	0.721653	0.00238779	0.713847	0.00279889	0.737753	0.00169211	-0.35255	0.197458	-0.868051	2.72702e-05	-0.933597	3.69725e-07	-0.832569	0.000117203	-0.926555	6.99699e-07	-0.941731	1.61296e-07	-0.709284	0.00306424	0.91163	2.24481e-06	0.723243	0.00231028	0.127149	0.651583	0.872508	2.20567e-05	0.941645	1.62829e-07
gene-LOC107761719	blue	0.586043	0.0216848	0.272564	0.325689	0.276601	0.318287	0.260828	0.347761	-0.403331	0.136023	-0.564762	0.0282697	-0.587356	0.0213209	-0.223345	0.423622	-0.511809	0.0511419	-0.601225	0.0177549	-0.716312	0.00266341	0.833506	0.000113278	-0.00538379	0.984807	0.364411	0.181748	0.312436	0.256896	0.554004	0.0321243
gene-LOC107772584	blue	0.739142	0.00164077	0.471455	0.0760517	0.477131	0.0721076	0.443462	0.0977816	-0.776265	0.000667025	-0.575261	0.0248555	-0.613767	0.0149424	-0.260488	0.348412	-0.591086	0.0203122	-0.528924	0.0426336	-0.848729	6.31351e-05	0.794165	0.000406435	0.0258558	0.927122	0.268719	0.332831	0.402174	0.137257	0.589569	0.0207179
gene-LOC107776796	blue	0.834539	0.000109073	0.638728	0.0103762	0.646575	0.00919345	0.64168	0.00991811	-0.698017	0.00380601	-0.689897	0.00442413	-0.80752	0.000272027	-0.502777	0.0561044	-0.774337	0.000701738	-0.738362	0.00166945	-0.816592	0.000203456	0.961237	1.19572e-08	0.306815	0.266009	0.121476	0.666278	0.62777	0.0122227	0.803301	0.000309807
gene-LOC107762170	blue	0.892231	7.77195e-06	0.655949	0.0079217	0.657776	0.00769079	0.660842	0.00731516	-0.602105	0.0175454	-0.834985	0.000107298	-0.892357	7.71535e-06	-0.636319	0.0107622	-0.859983	3.93011e-05	-0.865996	2.99964e-05	-0.847271	6.69488e-05	0.994447	4.23679e-14	0.440515	0.100298	0.160602	0.567471	0.731596	0.00193566	0.884842	1.1742e-05
gene-LOC107806051	blue	0.893525	7.20834e-06	0.596617	0.0188846	0.598713	0.0183642	0.585981	0.021702	-0.660392	0.00736943	-0.811497	0.000239955	-0.861567	3.66449e-05	-0.550948	0.0332882	-0.813877	0.000222292	-0.824837	0.000154101	-0.916397	1.58398e-06	0.967985	3.50556e-09	0.327186	0.233901	0.268489	0.333262	0.656285	0.00787891	0.827948	0.000138254
gene-LOC107829774	blue	0.744801	0.00144426	0.432904	0.107005	0.435601	0.104594	0.430098	0.109556	-0.554379	0.0319837	-0.723879	0.00227987	-0.733547	0.00185564	-0.428483	0.111042	-0.673217	0.00594312	-0.721094	0.00241547	-0.814109	0.000220626	0.915376	1.70977e-06	0.173864	0.535454	0.303504	0.271467	0.501019	0.0571103	0.711754	0.00291824
gene-LOC107819527	blue	-0.733217	0.00186898	-0.780255	0.00059961	-0.77417	0.000704811	-0.77266	0.000733112	0.631252	0.0116103	0.561861	0.0292726	0.712105	0.00289794	0.599257	0.018231	0.74882	0.0013166	0.607125	0.0163854	0.58483	0.0220251	-0.800706	0.000335108	-0.468985	0.0778152	0.0902215	0.749147	-0.684378	0.0048879	-0.782481	0.000564481
gene-LOC107767065	blue	0.187274	0.503917	-0.136772	0.626929	-0.124972	0.657207	-0.158987	0.571425	-0.386512	0.154705	-0.102706	0.715682	-0.0873447	0.756919	0.319996	0.244945	-0.0147157	0.958488	-0.0760307	0.787692	-0.46872	0.0780062	0.436607	0.103704	-0.540164	0.0376486	0.390353	0.150296	-0.213882	0.444022	0.0461661	0.870224
gene-LOC107817477	blue	0.876518	1.81012e-05	0.666156	0.00669843	0.669725	0.0063078	0.675474	0.00571648	-0.625277	0.0126763	-0.792463	0.000426882	-0.884372	1.20424e-05	-0.616897	0.0142973	-0.839731	8.98391e-05	-0.841565	8.37535e-05	-0.80907	0.000259139	0.989122	3.30777e-12	0.429507	0.110098	0.0858316	0.761016	0.722157	0.00236298	0.875907	1.86628e-05
gene-LOC107787996	blue	-0.838453	9.42894e-05	-0.817477	0.000197607	-0.823204	0.000162999	-0.847089	6.7438e-05	0.594074	0.019531	0.730406	0.00198586	0.878477	1.63944e-05	0.743543	0.00148619	0.881784	1.38163e-05	0.819828	0.000182738	0.62509	0.0127109	-0.923539	9.02206e-07	-0.640808	0.0100518	0.222381	0.425678	-0.840595	8.69284e-05	-0.919176	1.28029e-06
gene-LOC107826692	blue	0.454054	0.0891024	0.214659	0.442328	0.220773	0.429118	0.197454	0.480571	-0.38501	0.156452	-0.365872	0.179871	-0.472311	0.0754472	-0.184021	0.511487	-0.371156	0.17319	-0.446529	0.0952097	-0.544766	0.0357387	0.651335	0.00852913	-0.0361493	0.898228	0.217345	0.4365	0.22914	0.411374	0.434	0.106021
gene-LOC107766257	blue	0.814791	0.000215797	0.620085	0.0136629	0.622876	0.0131254	0.625418	0.0126503	-0.389087	0.15174	-0.846695	6.85062e-05	-0.879005	1.59577e-05	-0.763907	0.000915913	-0.835904	0.000103714	-0.900189	4.81462e-06	-0.691233	0.00431735	0.823141	0.000163348	0.63792	0.0105044	0.057948	0.837469	0.79099	0.000445269	0.848651	6.33349e-05
gene-LOC107792480	blue	0.842649	8.03166e-05	0.608664	0.0160419	0.607129	0.0163844	0.613151	0.015072	-0.526608	0.0437184	-0.786391	0.000506832	-0.856955	4.48195e-05	-0.592176	0.0200245	-0.818507	0.000190976	-0.847743	6.56935e-05	-0.807933	0.000268546	0.980592	1.39646e-10	0.406766	0.132406	0.197212	0.48112	0.691654	0.00428409	0.861491	3.67689e-05
gene-LOC107812381	blue	-0.652331	0.0083951	-0.494625	0.0608781	-0.498659	0.0584803	-0.547263	0.0347332	0.320826	0.243653	0.668084	0.00648517	0.714667	0.00275322	0.559758	0.0300164	0.682084	0.00509166	0.740221	0.00160172	0.486554	0.0658881	-0.699766	0.0036824	-0.496265	0.0598948	0.211029	0.450266	-0.662729	0.00709132	-0.719714	0.00248505
gene-LOC107826047	blue	0.755734	0.00111837	0.626205	0.0125059	0.626149	0.0125161	0.650129	0.00869388	-0.471127	0.0762841	-0.710198	0.00300956	-0.794705	0.000400109	-0.582946	0.0225618	-0.775069	0.000688398	-0.773241	0.000722117	-0.647814	0.00901684	0.951237	5.1871e-08	0.42682	0.112587	0.00572084	0.983856	0.676342	0.00563109	0.835014	0.000107182
gene-LOC107777397	blue	0.774087	0.00070635	0.748773	0.00131805	0.743172	0.00149877	0.767123	0.000844904	-0.352831	0.197075	-0.75409	0.00116317	-0.84978	6.05002e-05	-0.791402	0.00044006	-0.8646	3.19742e-05	-0.841082	8.53195e-05	-0.574904	0.0249659	0.895474	6.42381e-06	0.695397	0.00399743	-0.0276972	0.921946	0.830936	0.000124321	0.910427	2.44381e-06
gene-LOC107783921	blue	-0.7557	0.00111928	-0.693067	0.00417406	-0.702554	0.00349187	-0.705325	0.00331039	0.83907	9.2119e-05	0.576877	0.024359	0.70334	0.00343959	0.458023	0.0859963	0.693647	0.00412948	0.587195	0.0213652	0.670798	0.00619395	-0.85123	5.70121e-05	-0.282933	0.306873	0.152343	0.587807	-0.59019	0.0205511	-0.726645	0.00215128
gene-LOC107770238	blue	0.715989	0.00268085	0.606981	0.0164177	0.594403	0.0194465	0.624522	0.0128161	-0.217329	0.436534	-0.783225	0.000553127	-0.811663	0.000238686	-0.758025	0.00105829	-0.795722	0.000388421	-0.829607	0.000130368	-0.576976	0.0243289	0.819606	0.000184097	0.649146	0.00882984	0.174311	0.534387	0.758734	0.00104025	0.828285	0.000136619
gene-LOC107763391	blue	0.768447	0.000816993	0.779371	0.000614054	0.776593	0.000661267	0.796014	0.000385122	-0.403049	0.136324	-0.710072	0.00301706	-0.842898	7.95451e-05	-0.766768	0.000852501	-0.856362	4.5972e-05	-0.81295	0.00022904	-0.554876	0.0317977	0.888935	9.37581e-06	0.665515	0.00677061	-0.151274	0.590461	0.822495	0.00016699	0.900559	4.70428e-06
gene-LOC107831335	blue	-0.827715	0.000139394	-0.724948	0.00222945	-0.715571	0.00270355	-0.735334	0.0017847	0.415177	0.123825	0.797559	0.000368023	0.891131	8.27965e-06	0.78723	0.000495121	0.854402	4.99588e-05	0.862752	3.47569e-05	0.651342	0.00852827	-0.838939	9.25768e-05	-0.688106	0.00457066	-0.0408114	0.885178	-0.840385	8.76286e-05	-0.882825	1.30786e-05
gene-LOC107767585	blue	0.836016	0.000103287	0.613686	0.0149593	0.613471	0.0150045	0.622127	0.013268	-0.455536	0.0879339	-0.8043	0.000300495	-0.877872	1.69065e-05	-0.637872	0.0105121	-0.836289	0.000102244	-0.879605	1.54731e-05	-0.783643	0.000546827	0.96771	3.70374e-09	0.474098	0.0741963	0.187837	0.502614	0.72012	0.00246441	0.863676	3.33418e-05
gene-LOC107774867	blue	0.88937	9.14945e-06	0.695788	0.0039684	0.692357	0.00422905	0.687767	0.00459883	-0.544509	0.0358431	-0.860157	3.90011e-05	-0.88428	1.21025e-05	-0.720031	0.00246896	-0.878484	1.63885e-05	-0.875881	1.86871e-05	-0.787181	0.000495795	0.928266	6.02821e-07	0.555332	0.0316282	0.0856227	0.761582	0.787028	0.000497912	0.887825	9.97428e-06
gene-LOC107790599	blue	0.680505	0.00523573	0.369163	0.175691	0.377116	0.165851	0.363645	0.182738	-0.576139	0.0245846	-0.586472	0.0215651	-0.650165	0.00868886	-0.2636	0.342474	-0.572516	0.0257161	-0.620546	0.0135729	-0.773534	0.000716622	0.87646	1.81535e-05	0.0250566	0.92937	0.246405	0.375998	0.387334	0.153753	0.62156	0.0133767
gene-LOC107813503	blue	-0.554085	0.0320939	-0.191884	0.493281	-0.185885	0.507144	-0.176638	0.528859	0.464391	0.0811732	0.497923	0.0589126	0.48879	0.0644717	0.0869496	0.757989	0.39895	0.140734	0.476464	0.0725632	0.709321	0.00306203	-0.659523	0.00747497	0.109151	0.698589	-0.398862	0.140829	-0.230104	0.409353	-0.424751	0.11453
gene-LOC107796404	blue	0.738961	0.00164739	0.808519	0.000263663	0.812245	0.000234281	0.835927	0.000103628	-0.546946	0.0348596	-0.625911	0.0125596	-0.798917	0.000353503	-0.665308	0.00679408	-0.808249	0.000265902	-0.731709	0.00193096	-0.525944	0.0440336	0.849372	6.15103e-05	0.599084	0.0182732	-0.266703	0.336609	0.767478	0.00083735	0.833412	0.000113668
gene-LOC107791488	blue	0.852884	5.32378e-05	0.690785	0.00435292	0.690811	0.00435082	0.701	0.00359708	-0.649853	0.00873189	-0.770454	0.000776126	-0.839064	9.21384e-05	-0.592762	0.0198712	-0.830819	0.00012484	-0.811271	0.000241687	-0.763886	0.00091639	0.935287	3.13997e-07	0.431288	0.108469	-0.0562915	0.84206	0.721912	0.00237502	0.846974	6.77486e-05
gene-LOC107826496	blue	0.926322	7.13861e-07	0.675339	0.00572984	0.675157	0.00574792	0.672331	0.0060341	-0.646068	0.00926663	-0.843623	7.73331e-05	-0.909453	2.61552e-06	-0.638974	0.0103374	-0.87453	1.99814e-05	-0.86947	2.55099e-05	-0.895009	6.60415e-06	0.986445	1.37382e-11	0.440633	0.100196	0.206201	0.460932	0.743193	0.00149807	0.889381	9.14368e-06
gene-LOC107793215	blue	0.519395	0.0472292	0.120488	0.668848	0.122392	0.663898	0.0799285	0.777055	-0.417991	0.121041	-0.561078	0.0295479	-0.400827	0.138702	-0.139605	0.619736	-0.388377	0.152553	-0.439795	0.10092	-0.726587	0.00215393	0.586873	0.0214539	-0.109605	0.697389	0.486644	0.0658309	0.192223	0.492504	0.383397	0.158342
gene-LOC107822041	blue	0.867928	2.74272e-05	0.776972	0.00065466	0.776903	0.000655853	0.798648	0.000356344	-0.526791	0.043632	-0.809222	0.0002579	-0.930434	4.96437e-07	-0.797859	0.000364776	-0.901136	4.53613e-06	-0.885811	1.11408e-05	-0.68396	0.00492456	0.932609	4.06012e-07	0.671284	0.00614293	-0.0523786	0.852924	0.861321	3.70472e-05	0.940491	1.84412e-07
gene-LOC107812266	blue	0.782296	0.000567332	0.645242	0.00938657	0.639479	0.0102581	0.646256	0.00923948	-0.342771	0.211046	-0.762986	0.000937122	-0.846464	6.91395e-05	-0.693034	0.0041766	-0.826571	0.000145092	-0.853038	5.28979e-05	-0.682561	0.00504872	0.934819	3.28656e-07	0.544895	0.0356859	0.156501	0.577532	0.743786	0.00147802	0.876407	1.82018e-05
gene-LOC107819138	blue	-0.525521	0.0442348	-0.483126	0.068104	-0.484427	0.0672574	-0.499603	0.0579294	0.0283292	0.92017	0.616355	0.0144074	0.63827	0.0104488	0.661024	0.00729341	0.641461	0.00995152	0.679878	0.00529387	0.351963	0.198257	-0.69357	0.00413537	-0.581558	0.0229635	-0.000779742	0.9978	-0.625644	0.0126086	-0.691633	0.00428571
gene-LOC107784987	blue	-0.535935	0.03947	-0.669418	0.00634064	-0.680704	0.0052174	-0.679852	0.00529627	0.407169	0.131985	0.339838	0.215235	0.556426	0.0312239	0.445107	0.096396	0.59769	0.0186167	0.482853	0.0682829	0.382682	0.159186	-0.636386	0.0107512	-0.450734	0.0917619	0.140277	0.618037	-0.564292	0.0284302	-0.627606	0.0122521
gene-LOC107793262	blue	-0.3854	0.155996	-0.166569	0.552967	-0.155136	0.580897	-0.179305	0.522553	-0.0838755	0.766321	0.510382	0.0519038	0.453948	0.089187	0.303882	0.270841	0.428155	0.111346	0.548761	0.0341402	0.426614	0.11278	-0.572643	0.0256758	-0.222994	0.424369	-0.397312	0.142523	-0.334438	0.223083	-0.448569	0.0935255
gene-LOC107784811	blue	0.913282	1.99386e-06	0.675039	0.00575962	0.676007	0.00566391	0.677685	0.00550112	-0.514138	0.0499161	-0.877924	1.68616e-05	-0.922285	9.99734e-07	-0.746571	0.00138687	-0.90385	3.81087e-06	-0.904303	3.69981e-06	-0.839079	9.20871e-05	0.945183	1.09374e-07	0.580182	0.0233672	0.227159	0.41554	0.803191	0.000310848	0.91187	2.20677e-06
gene-LOC107803418	blue	0.702995	0.00346245	0.331165	0.227925	0.329853	0.229885	0.336421	0.220179	-0.421105	0.118011	-0.713065	0.00284304	-0.691341	0.00430878	-0.338999	0.216442	-0.631179	0.0116229	-0.729086	0.00204272	-0.79106	0.000444376	0.881984	1.36721e-05	0.132039	0.63901	0.348273	0.203329	0.450164	0.0922238	0.66035	0.00737455
gene-LOC107809329	blue	0.779286	0.000615459	0.528584	0.0427915	0.530474	0.0419184	0.49564	0.0602679	-0.779889	0.000605556	-0.628843	0.0120313	-0.664514	0.00688452	-0.335631	0.221333	-0.637921	0.0105043	-0.576594	0.0244453	-0.851709	5.58963e-05	0.777497	0.000645595	0.118518	0.673986	0.223479	0.423338	0.469505	0.0774414	0.620531	0.0135758
gene-LOC107810126	blue	0.82501	0.000153182	0.602741	0.0173949	0.605703	0.0167076	0.60237	0.0174826	-0.581862	0.0228752	-0.745842	0.00141029	-0.830512	0.000126223	-0.533487	0.0405541	-0.78525	0.00052314	-0.800414	0.000338055	-0.804583	0.000297906	0.976018	5.46535e-10	0.3308	0.228469	0.1466	0.602121	0.643251	0.00968082	0.828423	0.000135958
gene-LOC107778152	blue	0.804123	0.000302134	0.682679	0.00503821	0.689675	0.00444207	0.688908	0.00450457	-0.682077	0.00509229	-0.654907	0.00805586	-0.794743	0.000399668	-0.510707	0.0517292	-0.768181	0.000822531	-0.723084	0.00231793	-0.732107	0.00191446	0.960244	1.40585e-08	0.332405	0.226084	-0.0360747	0.898437	0.643972	0.00957345	0.813292	0.000226531
gene-LOC107807966	blue	0.493386	0.0616289	0.146003	0.603617	0.153204	0.585674	0.117895	0.675613	-0.573708	0.0253395	-0.399132	0.140536	-0.406907	0.132258	0.000810439	0.997713	-0.316412	0.250567	-0.359073	0.188714	-0.701262	0.00357913	0.670276	0.00624914	-0.271804	0.327093	0.384202	0.157398	0.106812	0.704776	0.357459	0.190854
gene-LOC107799566	blue	0.816356	0.000205037	0.53603	0.0394285	0.538567	0.0383291	0.53542	0.0396961	-0.521987	0.0459449	-0.784763	0.000530223	-0.829643	0.0001302	-0.526716	0.0436676	-0.77289	0.000728743	-0.822049	0.000169543	-0.828522	0.000135483	0.968521	3.14527e-09	0.316401	0.250585	0.246546	0.375716	0.617493	0.0141771	0.803344	0.000309408
gene-LOC107804019	blue	-0.675961	0.00566851	-0.569897	0.0265582	-0.5605	0.0297523	-0.57741	0.0241971	0.305275	0.268539	0.605127	0.0168397	0.755691	0.00111952	0.517481	0.0481949	0.695329	0.00400248	0.727127	0.00212946	0.594751	0.0193573	-0.783029	0.00055609	-0.423015	0.116179	-0.127435	0.650845	-0.628618	0.0120713	-0.74849	0.00132673
gene-LOC107791091	blue	0.835162	0.0001066	0.551197	0.0331919	0.554877	0.0317976	0.525672	0.0441627	-0.729825	0.00201071	-0.717502	0.00259987	-0.776342	0.000665677	-0.437806	0.10265	-0.716979	0.00262763	-0.701406	0.00356934	-0.912821	2.06141e-06	0.886266	1.08679e-05	0.192423	0.492044	0.318317	0.247569	0.546331	0.0351057	0.725106	0.00222206
gene-LOC107769268	blue	0.961215	1.19993e-08	0.836471	0.000101553	0.834206	0.000110415	0.845387	7.21567e-05	-0.633808	0.0111762	-0.858787	4.14091e-05	-0.969947	2.33528e-09	-0.799903	0.000343268	-0.966531	4.66268e-09	-0.915043	1.75252e-06	-0.811327	0.00024126	0.953382	3.89249e-08	0.669955	0.0062833	0.0191246	0.946065	0.901975	4.3006e-06	0.977953	3.17767e-10
gene-LOC107763982	blue	-0.712182	0.00289353	-0.390182	0.15049	-0.377223	0.165721	-0.37553	0.167783	0.18015	0.520562	0.774832	0.000692687	0.765053	0.000890085	0.548712	0.0341592	0.699928	0.00367109	0.853158	5.2634e-05	0.709949	0.00302434	-0.725743	0.00219253	-0.437186	0.103195	-0.315031	0.252755	-0.611227	0.0154821	-0.696274	0.00393254
gene-LOC107799833	blue	0.880372	1.48726e-05	0.583228	0.022481	0.584983	0.021982	0.578696	0.0238094	-0.614386	0.0148131	-0.83054	0.000126095	-0.866236	2.96669e-05	-0.568151	0.0271309	-0.814149	0.000220338	-0.842652	8.03077e-05	-0.888556	9.57685e-06	0.976428	4.89109e-10	0.34667	0.20556	0.249548	0.369742	0.664223	0.00691791	0.836538	0.000101303
gene-LOC107800627	blue	0.803274	0.000310066	0.789488	0.000464659	0.793324	0.000416435	0.810689	0.000246209	-0.661299	0.00726051	-0.640103	0.0101608	-0.80526	0.000291766	-0.628578	0.0120784	-0.819506	0.000184719	-0.732256	0.00190828	-0.627481	0.0122746	0.923367	9.15102e-07	0.507064	0.0537069	-0.210488	0.451455	0.753072	0.00119162	0.867135	2.84585e-05
gene-LOC107768184	blue	-0.866318	2.95549e-05	-0.804464	0.00029899	-0.802791	0.000314654	-0.831503	0.000121809	0.61408	0.0148769	0.747396	0.00136074	0.891718	8.00513e-06	0.714713	0.00275068	0.888564	9.57245e-06	0.829996	0.000128574	0.678736	0.00540101	-0.942883	1.42066e-07	-0.599142	0.018259	0.147396	0.600129	-0.831397	0.000122277	-0.924791	8.12892e-07
gene-LOC107769382	blue	0.887737	1.00227e-05	0.880884	1.44816e-05	0.875829	1.87351e-05	0.884878	1.17188e-05	-0.539529	0.0379179	-0.800307	0.000339137	-0.928848	5.72553e-07	-0.830941	0.000124296	-0.946393	9.4878e-08	-0.880234	1.4979e-05	-0.68409	0.00491309	0.918857	1.31245e-06	0.72969	0.00201652	-0.088698	0.75326	0.911181	2.31754e-06	0.97018	2.22119e-09
gene-LOC107825912	blue	0.464104	0.0813858	0.350011	0.20093	0.348212	0.203415	0.322248	0.241452	-0.437566	0.10286	-0.414399	0.124602	-0.360328	0.187061	-0.254261	0.360468	-0.413025	0.125983	-0.301905	0.274127	-0.545939	0.0352636	0.494643	0.0608675	0.106348	0.706007	0.368043	0.177106	0.281728	0.309028	0.376983	0.166012
gene-LOC107770478	blue	-0.19855	0.478089	0.0203947	0.942489	0.00379789	0.989282	0.0762659	0.787049	0.599821	0.0180934	0.0685672	0.808156	0.0457536	0.871374	-0.281464	0.3095	0.0063051	0.982208	-0.0376664	0.893979	0.478137	0.0714243	-0.324091	0.238616	0.537839	0.0386419	-0.282611	0.307447	0.214661	0.442323	0.00362638	0.989766
gene-LOC107824369	blue	-0.706979	0.00320572	-0.571804	0.025943	-0.56058	0.0297242	-0.567402	0.0273796	0.534784	0.0399769	0.629943	0.0118377	0.715362	0.00271496	0.547262	0.0347336	0.655731	0.00794966	0.620265	0.0136277	0.639787	0.01021	-0.721134	0.0024135	-0.355405	0.193599	-0.132434	0.637998	-0.602873	0.0173638	-0.714321	0.00277242
gene-LOC107803841	blue	0.643059	0.00970959	0.334113	0.223561	0.321077	0.243265	0.325579	0.236341	0.0152694	0.956927	-0.819154	0.0001869	-0.738066	0.00168044	-0.657205	0.00776247	-0.691861	0.00426782	-0.852501	5.40934e-05	-0.6405	0.0100993	0.718596	0.00254259	0.51632	0.0487879	0.477176	0.0720772	0.6205	0.0135819	0.714465	0.00276442
gene-LOC107785010	blue	0.736273	0.0017483	0.676063	0.00565849	0.684179	0.00490528	0.702943	0.00346592	-0.544241	0.0359528	-0.639607	0.0102381	-0.785153	0.000524543	-0.565121	0.0281473	-0.758396	0.00104881	-0.731358	0.00194562	-0.592902	0.0198347	0.91835	1.36492e-06	0.430928	0.108796	-0.168115	0.549233	0.671042	0.00616822	0.809421	0.000256288
gene-LOC107771887	blue	0.912127	2.16668e-06	0.748572	0.00132422	0.750824	0.00125645	0.753492	0.0011798	-0.612661	0.0151756	-0.813003	0.000228651	-0.925363	7.74667e-07	-0.700491	0.00363208	-0.897023	5.85207e-06	-0.872288	2.22936e-05	-0.809654	0.000254412	0.984871	2.79557e-11	0.538574	0.0383259	0.0817425	0.772117	0.799751	0.000344827	0.925454	7.68687e-07
gene-LOC107829153	blue	-0.200503	0.47368	-0.20616	0.461024	-0.21226	0.447566	-0.243265	0.382304	0.0669027	0.812736	0.251307	0.366266	0.280612	0.311029	0.193812	0.488863	0.28667	0.30025	0.356806	0.191724	0.102152	0.717157	-0.428942	0.110618	-0.149943	0.593773	0.348965	0.202372	-0.251415	0.366052	-0.339402	0.215862
gene-LOC107764716	blue	0.722302	0.00235588	0.661159	0.00727724	0.657804	0.00768736	0.678312	0.00544116	-0.587813	0.0211952	-0.567139	0.0274673	-0.736762	0.00172956	-0.46579	0.0801397	-0.701924	0.00353418	-0.665016	0.00682721	-0.607931	0.0162046	0.861196	3.72535e-05	0.338931	0.21654	-0.108162	0.701204	0.62697	0.0123668	0.776082	0.00067027
gene-LOC107817248	blue	0.267138	0.335793	-0.102642	0.715854	-0.0959711	0.73368	-0.151864	0.588995	-0.256186	0.356716	-0.192591	0.491659	-0.179652	0.521736	0.191048	0.495201	-0.109054	0.698845	-0.185326	0.508445	-0.583984	0.0222648	0.430278	0.10939	-0.393605	0.146629	0.680891	0.00520019	-0.119657	0.671014	0.109846	0.696754
gene-LOC107815523	blue	-0.9118	2.21794e-06	-0.709641	0.00304276	-0.705831	0.0032781	-0.721525	0.00239407	0.583898	0.0222893	0.861742	3.63613e-05	0.921278	1.0843e-06	0.767783	0.000830899	0.904388	3.67937e-06	0.89601	6.22065e-06	0.812863	0.00022968	-0.871361	2.33116e-05	-0.634599	0.0110445	-0.148455	0.597483	-0.832005	0.000119622	-0.893789	7.09765e-06
gene-LOC107792900	blue	-0.968373	3.24137e-09	-0.784317	0.000536781	-0.781061	0.000586695	-0.787998	0.00048458	0.638627	0.0103922	0.884694	1.18355e-05	0.963317	8.39689e-09	0.763719	0.000920201	0.952966	4.11972e-08	0.915717	1.66681e-06	0.869682	2.52554e-05	-0.964977	6.23924e-09	-0.609675	0.0158192	-0.138854	0.621641	-0.861068	3.74653e-05	-0.954527	3.32058e-08
gene-LOC107771982	blue	-0.900324	4.77419e-06	-0.701489	0.00356367	-0.696097	0.00394556	-0.719078	0.00251766	0.445593	0.0959893	0.907954	2.89928e-06	0.949662	6.35313e-08	0.822066	0.000169445	0.921984	1.02441e-06	0.955245	2.99936e-08	0.748707	0.00132006	-0.906506	3.19745e-06	-0.686834	0.004677	-0.055512	0.844223	-0.880386	1.48613e-05	-0.950835	5.46603e-08
gene-LOC107811318	blue	0.890893	8.39312e-06	0.775694	0.000677157	0.770972	0.000765832	0.780517	0.000595387	-0.505631	0.0544999	-0.837513	9.76801e-05	-0.917903	1.41276e-06	-0.782403	0.000565684	-0.92616	7.23827e-07	-0.898156	5.46119e-06	-0.748972	0.00131196	0.959585	1.56188e-08	0.649442	0.00878865	0.0635611	0.821947	0.851869	5.55289e-05	0.944037	1.24764e-07
gene-LOC107782626	blue	0.826809	0.00014389	0.774058	0.000706895	0.770329	0.000778605	0.795648	0.000389259	-0.418136	0.120899	-0.784348	0.000536331	-0.904132	3.74131e-06	-0.800742	0.000334738	-0.896538	6.02627e-06	-0.883039	1.2931e-05	-0.621215	0.0134432	0.928006	6.16809e-07	0.692468	0.00422039	-0.0858008	0.7611	0.863906	3.2996e-05	0.946857	8.97732e-08
gene-LOC107826234	blue	0.870483	2.4312e-05	0.624787	0.0127669	0.620051	0.0136695	0.621824	0.013326	-0.405709	0.133511	-0.888876	9.40666e-06	-0.906086	3.28861e-06	-0.723579	0.00229417	-0.881524	1.40059e-05	-0.922496	9.8276e-07	-0.828468	0.000135742	0.92941	5.44542e-07	0.565851	0.0279	0.320069	0.24483	0.770405	0.000777101	0.881977	1.36769e-05
gene-LOC107803654	blue	0.899047	5.1694e-06	0.800374	0.000338458	0.795013	0.000396539	0.813461	0.000225299	-0.469482	0.077458	-0.860237	3.8864e-05	-0.956758	2.40741e-08	-0.840362	8.77049e-05	-0.951745	4.85187e-08	-0.929437	5.43217e-07	-0.734772	0.00180676	0.938714	2.22306e-07	0.721389	0.00240083	0.0570034	0.840086	0.901123	4.53975e-06	0.971579	1.63093e-09
gene-LOC107826767	blue	-0.702026	0.00352732	-0.673863	0.00587753	-0.672084	0.00605957	-0.671751	0.00609415	0.269631	0.331129	0.589539	0.0207259	0.775524	0.000680205	0.653095	0.00829339	0.757182	0.00108009	0.739305	0.0016348	0.55487	0.0318002	-0.797772	0.000365716	-0.582313	0.0227443	-0.0757495	0.788461	-0.72485	0.00223405	-0.809626	0.000254637
gene-LOC107793258	blue	0.840417	8.75193e-05	0.687965	0.00458237	0.692459	0.00422111	0.690242	0.00439636	-0.658289	0.00762699	-0.715821	0.00268993	-0.835581	0.000104964	-0.572921	0.0255878	-0.807566	0.000271637	-0.773587	0.000715629	-0.771659	0.000752381	0.980787	1.30844e-10	0.382517	0.159381	0.0387864	0.890843	0.683283	0.00498429	0.849393	6.14586e-05
gene-LOC107823414	blue	-0.789305	0.000467076	-0.820129	0.000180899	-0.813357	0.000226058	-0.842406	8.10779e-05	0.459961	0.0845072	0.698069	0.00380231	0.837359	9.82446e-05	0.776506	0.000662783	0.868989	2.60957e-05	0.792864	0.000421994	0.559283	0.0301862	-0.874998	1.95244e-05	-0.69199	0.00425774	0.14912	0.595823	-0.852907	5.31868e-05	-0.920789	1.1275e-06
gene-LOC107796006	blue	0.879914	1.5229e-05	0.739762	0.00161822	0.741163	0.00156825	0.76	0.00100862	-0.516148	0.0488759	-0.809174	0.000258292	-0.905867	3.33682e-06	-0.783197	0.000553542	-0.901218	4.51249e-06	-0.882021	1.36458e-05	-0.720814	0.00242948	0.906118	3.28156e-06	0.672878	0.00597781	0.0262711	0.925955	0.853032	5.29099e-05	0.922388	9.91401e-07
gene-LOC107800938	blue	0.171851	0.540261	-0.26077	0.347872	-0.256473	0.356159	-0.255238	0.358561	-0.254433	0.360131	-0.198802	0.477519	-0.114799	0.68372	0.293447	0.288456	0.00111102	0.996865	-0.144757	0.606744	-0.454144	0.0890317	0.408641	0.130458	-0.524317	0.0448121	0.454509	0.0887428	-0.201835	0.470687	0.0576856	0.838196
gene-LOC107779480	blue	0.448624	0.0934807	0.171452	0.541217	0.182951	0.513989	0.178803	0.523737	-0.617645	0.0141464	-0.355203	0.193871	-0.355004	0.194138	0.00965762	0.97275	-0.308794	0.26278	-0.303728	0.271096	-0.582078	0.0228125	0.624273	0.0128627	-0.235793	0.39754	0.0985601	0.726745	0.112518	0.689711	0.32003	0.244892
gene-LOC107788528	blue	0.67855	0.00541857	0.247169	0.374471	0.249829	0.369185	0.235803	0.397519	-0.299996	0.277323	-0.788964	0.000471589	-0.667174	0.00658515	-0.426902	0.112511	-0.619909	0.0136973	-0.760208	0.00100349	-0.787978	0.000484851	0.686581	0.0046984	0.250324	0.368205	0.413854	0.125149	0.466938	0.0792989	0.582587	0.0226652
gene-NitaCp021	blue	-0.723258	0.00230958	-0.714501	0.00276242	-0.71256	0.00287178	-0.749541	0.0012947	0.506664	0.0539273	0.640325	0.0101264	0.721948	0.00237322	0.61981	0.0137167	0.777683	0.000642394	0.674044	0.00585926	0.551451	0.0330942	-0.747197	0.00136701	-0.569657	0.0266363	0.147668	0.599449	-0.721822	0.00237942	-0.753167	0.00118892
gene-LOC107814719	blue	-0.634332	0.0110888	-0.502616	0.0561961	-0.501471	0.0568501	-0.476961	0.0722239	0.292106	0.290768	0.556003	0.0313798	0.615512	0.0145801	0.516288	0.048804	0.653588	0.00822815	0.654047	0.0081679	0.590045	0.02059	-0.704393	0.00337056	-0.418939	0.120113	-0.168085	0.549305	-0.569951	0.0265405	-0.664535	0.00688213
gene-LOC107814928	blue	0.89642	6.06929e-06	0.776092	0.000670086	0.774449	0.000699685	0.778567	0.000627427	-0.512435	0.0508105	-0.810561	0.000247208	-0.93007	5.13111e-07	-0.751947	0.0012237	-0.919555	1.24293e-06	-0.893075	7.40029e-06	-0.779794	0.000607105	0.944922	1.1273e-07	0.631927	0.0114944	0.131579	0.64019	0.841092	8.52886e-05	0.937279	2.57485e-07
gene-LOC107783162	blue	-0.561394	0.0294366	-0.491051	0.0630615	-0.509387	0.0524395	-0.539134	0.0380865	0.483551	0.0678265	0.49691	0.0595114	0.607474	0.016307	0.418359	0.12068	0.574113	0.0252128	0.572769	0.0256359	0.42024	0.118847	-0.696187	0.00393898	-0.31833	0.247549	0.360512	0.18682	-0.514799	0.0495726	-0.603481	0.0172214
gene-LOC107792336	blue	-0.810123	0.000250661	-0.628818	0.0120358	-0.63477	0.0110161	-0.626809	0.0123959	0.848215	6.4458e-05	0.653398	0.00825319	0.738741	0.00165547	0.416483	0.122527	0.709165	0.00307141	0.645803	0.00930495	0.799149	0.000351071	-0.834918	0.000107564	-0.219145	0.432615	0.0320636	0.909684	-0.570137	0.0264801	-0.711369	0.00294062
gene-LOC107769113	blue	0.824593	0.000155402	0.477065	0.0721525	0.478225	0.0713649	0.46461	0.0810105	-0.565275	0.0280951	-0.819697	0.000183542	-0.789472	0.000464869	-0.49834	0.0586674	-0.753371	0.0011832	-0.799972	0.000342554	-0.899667	4.9743e-06	0.920859	1.12123e-06	0.262812	0.343973	0.362757	0.183889	0.574929	0.0249581	0.753899	0.00116846
gene-LOC107780603	blue	0.871536	2.31164e-05	0.830452	0.000126493	0.832275	0.000118462	0.830049	0.000128331	-0.676291	0.00563614	-0.723461	0.00229984	-0.860503	3.8411e-05	-0.690454	0.00437936	-0.873398	2.11222e-05	-0.780113	0.000601919	-0.707728	0.00315919	0.931615	4.45455e-07	0.553901	0.032163	-0.120045	0.670001	0.799457	0.000347866	0.901627	4.39687e-06
gene-LOC107818239	blue	-0.743422	0.0014903	-0.693786	0.0041189	-0.698863	0.00374582	-0.706573	0.00323116	0.449995	0.0923613	0.701369	0.00357183	0.800226	0.000339964	0.69863	0.00376232	0.773811	0.000711469	0.740042	0.00160814	0.568782	0.026923	-0.797414	0.000369596	-0.570537	0.0263505	0.101415	0.719122	-0.749593	0.00129313	-0.827461	0.00014064
gene-LOC107824796	blue	0.833671	0.000112598	0.716212	0.0026688	0.722197	0.00236102	0.714352	0.00277067	-0.540184	0.0376401	-0.7566	0.00109535	-0.849915	6.01676e-05	-0.677345	0.00553376	-0.851589	5.61735e-05	-0.816795	0.000202104	-0.735321	0.00178521	0.962812	9.16585e-09	0.511204	0.0514638	0.0575927	0.838453	0.745797	0.00141174	0.883729	1.24645e-05
gene-LOC107807984	blue	0.849461	6.12886e-05	0.578031	0.0240092	0.570355	0.0264094	0.567242	0.0274329	-0.328407	0.232057	-0.884544	1.19315e-05	-0.900059	4.85391e-06	-0.722116	0.002365	-0.85429	5.01941e-05	-0.936628	2.7494e-07	-0.800946	0.000332697	0.922862	9.53851e-07	0.548053	0.0344194	0.308191	0.26376	0.761053	0.000982918	0.885835	1.11267e-05
gene-LOC107777474	blue	0.939103	2.13483e-07	0.712716	0.00286289	0.711516	0.00293206	0.703883	0.00340385	-0.615223	0.0146396	-0.86404	3.27976e-05	-0.937324	2.56318e-07	-0.701169	0.00358551	-0.901509	4.43013e-06	-0.898654	5.29657e-06	-0.882548	1.32712e-05	0.982388	7.46041e-11	0.510859	0.0516479	0.201022	0.472513	0.790256	0.000454664	0.92357	8.99899e-07
gene-LOC107826152	blue	0.915953	1.63766e-06	0.735367	0.00178339	0.733478	0.00185844	0.740615	0.00158764	-0.589383	0.020768	-0.842762	7.99667e-05	-0.928957	5.67031e-07	-0.716012	0.00267961	-0.908443	2.80406e-06	-0.890124	8.76798e-06	-0.823322	0.000162343	0.9916	6.19974e-13	0.53968	0.037854	0.112134	0.690721	0.806705	0.000279012	0.937272	2.5768e-07
gene-LOC107773839	blue	0.784533	0.000533602	0.678411	0.00543174	0.680451	0.00524074	0.698334	0.00378337	-0.411389	0.12764	-0.779593	0.000610399	-0.868845	2.62729e-05	-0.728356	0.00207471	-0.833631	0.000112763	-0.862216	3.56009e-05	-0.620789	0.0135257	0.924685	8.20172e-07	0.590301	0.0205215	-0.0693809	0.805919	0.778368	0.000630775	0.885511	1.13244e-05
gene-LOC107813051	blue	-0.440055	0.100694	-0.426629	0.112766	-0.418723	0.120324	-0.454529	0.0887266	0.492827	0.0619693	0.345006	0.207889	0.415108	0.123893	0.322103	0.241675	0.431043	0.108692	0.32544	0.236555	0.35935	0.188349	-0.539697	0.0378466	-0.179608	0.521839	0.0881142	0.754838	-0.374022	0.169635	-0.478932	0.070888
gene-LOC107826540	blue	0.853374	5.21605e-05	0.819719	0.000183403	0.820046	0.000181402	0.837133	9.90795e-05	-0.600085	0.0180295	-0.763013	0.00093649	-0.887564	1.01192e-05	-0.722641	0.00233939	-0.891859	7.94059e-06	-0.838877	9.27944e-05	-0.674673	0.00579609	0.916711	1.54696e-06	0.620135	0.013653	-0.161059	0.566354	0.829477	0.000130969	0.901453	4.44579e-06
gene-LOC107774426	blue	0.934228	3.48012e-07	0.875029	1.94945e-05	0.871349	2.33253e-05	0.869049	2.60218e-05	-0.582379	0.0227254	-0.863625	3.34176e-05	-0.951219	5.19941e-08	-0.869903	2.49922e-05	-0.972315	1.37756e-09	-0.899068	5.16289e-06	-0.759202	0.00102846	0.930387	4.98599e-07	0.7364	0.0017434	0.0117468	0.966858	0.921971	1.02553e-06	0.979499	1.98893e-10
gene-LOC107825253	blue	0.76393	0.000915399	0.421616	0.117519	0.429983	0.109661	0.41279	0.12622	-0.608576	0.0160614	-0.705354	0.00330853	-0.720974	0.00242147	-0.369928	0.174728	-0.662369	0.00713357	-0.699906	0.0036726	-0.856598	4.55121e-05	0.908592	2.77548e-06	0.125621	0.655529	0.313951	0.254473	0.469581	0.0773875	0.680465	0.00523938
gene-LOC107760270	blue	-0.934833	3.28211e-07	-0.819301	0.000185989	-0.823888	0.000159221	-0.808851	0.000260927	0.839319	9.1253e-05	0.746791	0.00137987	0.843238	7.85011e-05	0.668062	0.00648752	0.871799	2.28264e-05	0.730039	0.0020015	0.846617	6.87211e-05	-0.806791	0.000278276	-0.532016	0.041216	-0.0296571	0.91644	-0.787397	0.000492812	-0.831479	0.000121913
gene-LOC107764326	blue	0.715831	0.00268942	0.574414	0.0251186	0.5754	0.0248122	0.602701	0.0174045	-0.33432	0.223256	-0.736425	0.00174246	-0.809203	0.000258056	-0.61913	0.0138505	-0.752968	0.00119456	-0.811843	0.000237318	-0.590321	0.020516	0.882034	1.36362e-05	0.486927	0.0656504	0.000396895	0.99888	0.691401	0.00430406	0.82252	0.00016685
gene-LOC107763168	blue	-0.861183	3.7274e-05	-0.785538	0.00051899	-0.778373	0.000630684	-0.789195	0.000468525	0.462333	0.08271	0.76387	0.000916762	0.898859	5.23008e-06	0.773509	0.000717095	0.893929	7.03941e-06	0.855976	4.67355e-05	0.699035	0.00373369	-0.883915	1.23409e-05	-0.664698	0.00686343	-0.0413474	0.88368	-0.859968	3.93255e-05	-0.933327	3.79349e-07
gene-LOC107825232	blue	0.694187	0.00408841	0.393681	0.146544	0.399219	0.140442	0.396016	0.14395	-0.538807	0.0382263	-0.634549	0.0110527	-0.66519	0.00680743	-0.325761	0.236065	-0.61462	0.0147644	-0.657332	0.00774648	-0.756129	0.00110782	0.879014	1.59504e-05	0.115847	0.68097	0.222801	0.424782	0.434323	0.105732	0.635733	0.0108576
gene-LOC107761617	blue	0.904058	3.7595e-06	0.802334	0.000319049	0.80459	0.000297838	0.805382	0.00029067	-0.676022	0.00566249	-0.792619	0.000424973	-0.896667	5.97958e-06	-0.690943	0.00434035	-0.902748	4.09278e-06	-0.849989	5.9987e-05	-0.778436	0.000629622	0.944135	1.23381e-07	0.553665	0.0322518	-0.0672318	0.81183	0.813778	0.000223001	0.914475	1.82759e-06
gene-LOC107763014	blue	-0.643865	0.00958931	-0.519457	0.0471986	-0.527059	0.0435056	-0.442118	0.0989233	0.553548	0.032296	0.466545	0.0795859	0.561382	0.0294409	0.39275	0.147587	0.575255	0.0248572	0.495159	0.0605567	0.713624	0.00281141	-0.651194	0.00854837	-0.190811	0.495748	-0.274462	0.322197	-0.433694	0.106295	-0.569435	0.0267089
gene-LOC107815714	blue	0.790843	0.000447132	0.645971	0.00928055	0.652661	0.00835098	0.668249	0.00646712	-0.618241	0.0140272	-0.725038	0.00222527	-0.807398	0.000273069	-0.559649	0.0300552	-0.779434	0.000613018	-0.765418	0.000881974	-0.704217	0.00338203	0.956272	2.58573e-08	0.384833	0.156659	-0.043557	0.877506	0.663263	0.00702897	0.817174	0.000199596
gene-LOC107790221	blue	0.890419	8.62279e-06	0.857669	4.3465e-05	0.857036	4.46643e-05	0.867352	2.81731e-05	-0.526923	0.0435699	-0.815895	0.00020816	-0.930252	5.04753e-07	-0.852465	5.41744e-05	-0.944559	1.17548e-07	-0.887313	1.02604e-05	-0.673467	0.00591768	0.919495	1.2488e-06	0.747893	0.0013452	-0.105801	0.707458	0.918516	1.34757e-06	0.973667	9.98109e-10
gene-LOC107775062	blue	0.600278	0.0179827	0.349141	0.202129	0.35198	0.198234	0.360455	0.186895	-0.377767	0.165062	-0.593352	0.0197178	-0.635238	0.0109389	-0.328595	0.231774	-0.566915	0.0275423	-0.645597	0.00933481	-0.63489	0.0109963	0.879096	1.58834e-05	0.119176	0.672267	0.201162	0.472197	0.40925	0.129831	0.636177	0.0107853
gene-LOC107794465	blue	0.908935	2.71075e-06	0.740094	0.00160627	0.736515	0.00173899	0.720836	0.00242839	-0.682999	0.0050096	-0.765707	0.000875593	-0.86011	3.90821e-05	-0.61504	0.0146773	-0.844182	7.56611e-05	-0.791606	0.000437502	-0.846732	6.84057e-05	0.876136	1.84502e-05	0.469306	0.0775845	0.128519	0.648051	0.748414	0.00132908	0.839566	9.0404e-05
gene-LOC107832392	blue	0.849917	6.01626e-05	0.648041	0.00898468	0.646741	0.00916964	0.661596	0.00722513	-0.518008	0.0479277	-0.78398	0.00054179	-0.86382	3.31255e-05	-0.597998	0.0185403	-0.833652	0.000112674	-0.850326	5.91661e-05	-0.776416	0.000664374	0.95856	1.83345e-08	0.449948	0.0923998	0.0988325	0.726017	0.730288	0.00199087	0.87449	2.00207e-05
gene-LOC107806565	blue	-0.786388	0.000506883	-0.506842	0.0538293	-0.507979	0.053205	-0.497928	0.0589098	0.617012	0.0142742	0.752192	0.00121666	0.753214	0.0011876	0.464042	0.0814323	0.724693	0.00224141	0.741056	0.00157202	0.833952	0.000111445	-0.918355	1.36447e-06	-0.225808	0.418393	-0.23137	0.406708	-0.547358	0.034695	-0.736348	0.00174541
gene-LOC107790227	blue	0.742156	0.00153359	0.472883	0.0750452	0.480316	0.0699602	0.422817	0.116368	-0.805665	0.000288143	-0.58517	0.0219291	-0.618441	0.0139873	-0.321172	0.243116	-0.577005	0.0243198	-0.524489	0.0447293	-0.862644	3.49249e-05	0.685941	0.00475287	0.0799115	0.777102	0.288739	0.29662	0.413528	0.125476	0.544275	0.0359388
gene-LOC107792203	blue	0.585104	0.0219479	0.293634	0.288134	0.296355	0.283481	0.29405	0.28742	-0.288437	0.297149	-0.620241	0.0136324	-0.639302	0.0102859	-0.362822	0.183805	-0.55737	0.0308783	-0.663868	0.00695879	-0.647363	0.00908081	0.836815	0.000100263	0.142802	0.611662	0.318426	0.247398	0.39509	0.144975	0.608248	0.0161342
gene-LOC107786192	blue	-0.598771	0.01835	-0.509168	0.0525585	-0.525407	0.0442893	-0.487187	0.0654852	0.606712	0.0164785	0.475574	0.0731749	0.536553	0.0392	0.360555	0.186764	0.54446	0.0358633	0.47412	0.0741814	0.583465	0.0224129	-0.737606	0.00169764	-0.188868	0.500228	-0.0389047	0.890512	-0.421697	0.117441	-0.565884	0.0278889
gene-LOC107765907	blue	0.712111	0.00289761	0.674566	0.00580679	0.672863	0.00597938	0.692314	0.0042324	-0.398988	0.140693	-0.674284	0.0058351	-0.799232	0.000350203	-0.641035	0.0100168	-0.767185	0.000843577	-0.7891	0.000469785	-0.538175	0.0384974	0.884272	1.21074e-05	0.525771	0.0441157	-0.162553	0.562712	0.722064	0.00236756	0.834592	0.000108861
gene-LOC107767215	blue	0.599642	0.0181371	0.596329	0.0189571	0.601051	0.0177968	0.569674	0.0266308	-0.57825	0.0239433	-0.474134	0.0741718	-0.550469	0.0334733	-0.427842	0.111636	-0.585258	0.0219044	-0.481091	0.0694445	-0.568854	0.0268993	0.684394	0.00488652	0.299447	0.278247	0.0924225	0.743215	0.482344	0.068617	0.579052	0.0237029
gene-LOC107792540	blue	-0.640474	0.0101034	-0.561353	0.0294512	-0.552738	0.0326025	-0.58791	0.0211687	0.255543	0.357966	0.665272	0.00679818	0.747905	0.00134482	0.605548	0.0167432	0.708122	0.00313493	0.763012	0.000936527	0.510701	0.0517325	-0.822245	0.000168418	-0.490167	0.06361	-0.0154257	0.956487	-0.666776	0.0066293	-0.79054	0.000451
gene-LOC107813250	blue	-0.76436	0.000905632	-0.765655	0.00087673	-0.7669	0.000849668	-0.807134	0.00027532	0.488922	0.0643886	0.613135	0.0150753	0.792598	0.000425236	0.654856	0.00806247	0.812653	0.000231236	0.751999	0.0012222	0.537679	0.0387113	-0.819144	0.000186965	-0.634357	0.0110847	0.227367	0.415101	-0.803778	0.000305331	-0.855891	4.69056e-05
gene-LOC107805047	blue	0.866045	2.99291e-05	0.622554	0.0131864	0.62777	0.0122226	0.625576	0.0126212	-0.775778	0.000675669	-0.760987	0.000984518	-0.81947	0.00018494	-0.51652	0.0486854	-0.779515	0.000611677	-0.750114	0.00127749	-0.856386	4.59266e-05	0.933805	3.62455e-07	0.289249	0.29573	0.0842474	0.765312	0.633727	0.0111898	0.793314	0.000416554
gene-LOC107780592	blue	-0.187422	0.503574	-0.0417972	0.882422	-0.0310336	0.912576	-0.0352429	0.900768	-0.108688	0.699812	0.223019	0.424317	0.250887	0.367093	0.0894356	0.751268	0.206624	0.459995	0.328651	0.23169	0.23273	0.403878	-0.437809	0.102648	-0.0283076	0.920231	-0.308243	0.263676	-0.116108	0.680288	-0.267581	0.334962
gene-LOC107792213	blue	0.879942	1.52066e-05	0.756806	0.00108993	0.760843	0.000988014	0.753043	0.00119244	-0.631757	0.0115236	-0.768323	0.000819568	-0.884586	1.1905e-05	-0.665924	0.00672457	-0.872452	2.21171e-05	-0.826207	0.000146949	-0.788227	0.000481479	0.984339	3.49417e-11	0.491011	0.0630862	0.0459528	0.870818	0.761184	0.000979758	0.898824	5.24127e-06
gene-LOC107809561	blue	0.860985	3.76032e-05	0.584611	0.0220869	0.586113	0.0216653	0.580568	0.0232537	-0.589634	0.0207003	-0.798814	0.000354595	-0.856114	4.64619e-05	-0.558328	0.0305303	-0.805826	0.000286717	-0.829774	0.000129595	-0.868376	2.68585e-05	0.978735	2.51817e-10	0.343643	0.209811	0.254068	0.360844	0.652817	0.0083302	0.828576	0.000135225
gene-LOC107789328	blue	0.942976	1.40607e-07	0.692501	0.00421783	0.69035	0.00438773	0.684817	0.00484966	-0.685221	0.00481469	-0.836668	0.000100814	-0.917883	1.41494e-06	-0.634793	0.0110123	-0.877084	1.7593e-05	-0.875536	1.90103e-05	-0.909001	2.69844e-06	0.923222	9.26068e-07	0.464221	0.0812994	0.173684	0.535882	0.760412	0.000998512	0.874119	2.03891e-05
gene-LOC107800329	blue	-0.520063	0.046896	-0.506598	0.053964	-0.516768	0.0485584	-0.563846	0.0285835	0.468209	0.0783753	0.366168	0.179493	0.545079	0.0356114	0.409221	0.129861	0.528612	0.0427785	0.496846	0.0595495	0.330707	0.228609	-0.624902	0.0127455	-0.379905	0.162488	0.322625	0.24087	-0.524682	0.0446363	-0.590936	0.0203522
gene-LOC107766310	blue	0.795416	0.000391911	0.737317	0.00170851	0.741094	0.0015707	0.725247	0.00221553	-0.512028	0.0510254	-0.715588	0.00270265	-0.778982	0.000620492	-0.725207	0.00221737	-0.82123	0.000174317	-0.750209	0.00127466	-0.650776	0.00860518	0.808906	0.000260478	0.597228	0.0187317	-0.0474181	0.866733	0.774106	0.000706005	0.832622	0.000116981
gene-LOC107829999	blue	-0.684974	0.00483602	-0.38265	0.159223	-0.380827	0.161387	-0.376599	0.166479	0.588505	0.0210062	0.672746	0.0059913	0.636501	0.0107326	0.31922	0.246156	0.586366	0.0215948	0.615828	0.0145153	0.757984	0.00105934	-0.770834	0.000768571	-0.0865995	0.758936	-0.177599	0.526584	-0.420425	0.118668	-0.585492	0.0218387
gene-LOC107811182	blue	0.400197	0.139382	0.0388616	0.890633	0.0406592	0.885604	0.00971492	0.972589	-0.400017	0.139577	-0.394313	0.145839	-0.32663	0.234744	-0.00314062	0.991137	-0.26904	0.332231	-0.332618	0.225767	-0.653998	0.00817433	0.560065	0.0299069	-0.254374	0.360247	0.515212	0.0493585	0.0516498	0.854951	0.266068	0.337805
gene-LOC107806122	blue	0.857354	4.4058e-05	0.70134	0.00357382	0.703552	0.00342558	0.717806	0.00258384	-0.618187	0.014038	-0.745228	0.00143024	-0.867151	2.84369e-05	-0.610242	0.0156954	-0.840777	8.63245e-05	-0.822396	0.000167555	-0.76801	0.00082612	0.98023	1.57356e-10	0.456787	0.0869548	0.0412285	0.884012	0.733923	0.00184054	0.877176	1.75121e-05
gene-LOC107791551	blue	0.831921	0.000119988	0.655298	0.00800534	0.664846	0.00684654	0.665283	0.0067969	-0.856338	4.60192e-05	-0.636943	0.0106611	-0.761394	0.000974715	-0.46639	0.0796993	-0.729171	0.002039	-0.65391	0.00818581	-0.778912	0.000621656	0.839072	9.21119e-05	0.286494	0.300561	-0.0698909	0.804517	0.619925	0.0136941	0.748219	0.00133508
gene-LOC107824226	blue	0.261556	0.346368	-0.18852	0.501033	-0.180277	0.520263	-0.21089	0.450571	-0.373518	0.170257	-0.240449	0.388009	-0.160208	0.568434	0.225119	0.419853	-0.0606621	0.829956	-0.159594	0.569938	-0.582054	0.0228193	0.383687	0.158002	-0.461204	0.0835618	0.578368	0.0239077	-0.162703	0.562345	0.0476524	0.86608
gene-LOC107830169	blue	0.452795	0.0901046	0.0942371	0.738335	0.101405	0.719149	0.0658549	0.815622	-0.502662	0.0561702	-0.394464	0.14567	-0.354483	0.19484	0.0480336	0.865017	-0.298309	0.280167	-0.352464	0.197574	-0.692428	0.00422355	0.635981	0.0108172	-0.291228	0.292288	0.412127	0.126891	0.0651932	0.817445	0.303771	0.271025
gene-LOC107761605	blue	0.987371	8.69369e-12	0.775933	0.000672903	0.773097	0.000724831	0.771644	0.000752667	-0.641293	0.00997724	-0.927438	6.48235e-07	-0.973957	9.29342e-10	-0.819394	0.000185409	-0.963895	7.58301e-09	-0.930011	5.15882e-07	-0.889212	9.23126e-06	0.925296	7.79067e-07	0.649444	0.00878845	0.162418	0.56304	0.885256	1.14818e-05	0.957945	2.0147e-08
gene-LOC107784161	blue	0.751867	0.001226	0.567308	0.027411	0.569818	0.0265838	0.576775	0.0243901	-0.44085	0.100009	-0.711871	0.00291146	-0.790118	0.000456439	-0.527681	0.0432132	-0.75151	0.00123636	-0.785293	0.000522515	-0.705739	0.00328396	0.95647	2.51178e-08	0.35907	0.188718	0.123585	0.660802	0.624445	0.0128305	0.800602	0.000336155
gene-LOC107793480	blue	0.863298	3.39151e-05	0.635184	0.0109478	0.638982	0.0103362	0.634015	0.0111415	-0.737016	0.00171989	-0.746796	0.0013797	-0.815407	0.000211508	-0.502955	0.0560037	-0.78425	0.000537769	-0.756781	0.00109059	-0.846776	6.82855e-05	0.950151	5.96986e-08	0.298979	0.279035	0.0948571	0.736669	0.637033	0.0106465	0.800216	0.000340064
gene-LOC107810271	blue	0.807095	0.000275653	0.537583	0.0387528	0.545117	0.0355959	0.527322	0.0433819	-0.718679	0.00253825	-0.680954	0.00519442	-0.749862	0.00128504	-0.393204	0.147078	-0.705518	0.00329802	-0.693567	0.00413566	-0.862322	3.54329e-05	0.927292	6.56493e-07	0.164714	0.557457	0.205328	0.462877	0.525212	0.0443822	0.723398	0.00230286
gene-LOC107797101	blue	0.804419	0.000299401	0.675096	0.00575399	0.684326	0.00489248	0.665471	0.00677556	-0.83525	0.000106256	-0.58865	0.0209668	-0.731404	0.00194368	-0.422194	0.116964	-0.715363	0.00271492	-0.620926	0.0134991	-0.780336	0.000598304	0.895182	6.53649e-06	0.224453	0.421265	-0.0148068	0.958231	0.572022	0.0258734	0.736884	0.00172491
gene-LOC107772027	blue	0.324315	0.238273	-0.158649	0.572254	-0.157849	0.574216	-0.16795	0.549631	-0.0434618	0.877771	-0.418606	0.120438	-0.338317	0.217427	0.0169639	0.952152	-0.209727	0.45313	-0.433109	0.106821	-0.589577	0.0207159	0.410593	0.128453	-0.157786	0.574371	0.68076	0.00521222	0.040379	0.886387	0.195453	0.485118
gene-LOC107782765	blue	0.815917	0.00020801	0.774084	0.000706402	0.783225	0.000553115	0.777162	0.000651362	-0.852196	5.47818e-05	-0.585812	0.0217491	-0.759307	0.00102582	-0.50542	0.0546177	-0.758404	0.00104861	-0.626137	0.0125184	-0.719615	0.0024901	0.882576	1.3252e-05	0.346864	0.205289	-0.130064	0.644078	0.653029	0.00830208	0.778141	0.000634606
gene-LOC107825731	blue	0.864207	3.255e-05	0.651021	0.00857179	0.654645	0.00808982	0.653592	0.0082277	-0.636068	0.0108029	-0.775771	0.000675792	-0.866752	2.89682e-05	-0.591762	0.0201335	-0.823523	0.000161228	-0.82237	0.000167701	-0.824893	0.000153805	0.987506	8.10964e-12	0.386852	0.15431	0.125985	0.654587	0.691772	0.0042748	0.858703	4.15608e-05
gene-LOC107822008	blue	0.0664166	0.814074	-0.250567	0.367724	-0.250838	0.367191	-0.281977	0.308581	-0.243417	0.381999	0.0302496	0.914777	0.0344861	0.90289	0.421897	0.117249	0.11615	0.680177	0.0325693	0.908266	-0.365528	0.180312	0.250688	0.367486	-0.590711	0.0204119	0.460567	0.0840451	-0.311547	0.258324	-0.0904438	0.748547
gene-LOC107778055	blue	0.68922	0.00447909	0.486932	0.0656475	0.487752	0.0651263	0.49231	0.0622857	-0.349709	0.201346	-0.689741	0.00443673	-0.745928	0.00140749	-0.479649	0.0704059	-0.692826	0.00419266	-0.759021	0.001033	-0.674212	0.00584238	0.90908	2.68378e-06	0.31447	0.253647	0.205834	0.461749	0.559379	0.0301521	0.740554	0.00158983
gene-LOC107779864	blue	0.746164	0.0013999	0.360823	0.186411	0.360065	0.187407	0.363162	0.183363	-0.369662	0.175063	-0.805672	0.000288088	-0.75671	0.00109246	-0.502289	0.0563826	-0.693462	0.00414366	-0.780551	0.000594838	-0.812044	0.000235794	0.865537	3.06349e-05	0.268952	0.332396	0.42825	0.111258	0.53606	0.0394154	0.710159	0.00301189
gene-LOC107780101	blue	0.887868	9.9501e-06	0.587275	0.021343	0.586908	0.0214443	0.580244	0.0233491	-0.587838	0.0211883	-0.841557	8.37792e-05	-0.879456	1.55925e-05	-0.588774	0.0209328	-0.827809	0.000138931	-0.85985	3.95299e-05	-0.901469	4.44129e-06	0.976632	4.62491e-10	0.369779	0.174915	0.298863	0.27923	0.678707	0.00540375	0.848173	6.45689e-05
gene-LOC107763594	blue	0.888194	9.77173e-06	0.681892	0.00510901	0.685809	0.00476416	0.673797	0.00588421	-0.660024	0.00741393	-0.79554	0.000390492	-0.873007	2.15285e-05	-0.610539	0.0156309	-0.845539	7.17255e-05	-0.82468	0.00015494	-0.855633	4.74226e-05	0.987914	6.54009e-12	0.404658	0.134618	0.156672	0.57711	0.706541	0.00323318	0.866389	2.94576e-05
gene-LOC107786099	blue	-0.699441	0.00370514	-0.364819	0.181223	-0.359371	0.188321	-0.35805	0.190068	0.362752	0.183896	0.666512	0.00665872	0.733266	0.00186698	0.386163	0.155109	0.628894	0.0120223	0.757345	0.00107586	0.76529	0.000884801	-0.822298	0.000168115	-0.20803	0.456878	-0.35888	0.188969	-0.49604	0.060029	-0.675747	0.0056895
gene-LOC107778012	blue	0.872155	2.24367e-05	0.62358	0.0129925	0.627855	0.0122074	0.618853	0.0139054	-0.605566	0.016739	-0.779933	0.000604849	-0.863896	3.3011e-05	-0.571351	0.0260882	-0.823799	0.000159712	-0.829476	0.000130977	-0.86557	3.05889e-05	0.977573	3.54804e-10	0.371459	0.172812	0.217493	0.436179	0.676669	0.00559925	0.845745	7.11413e-05
gene-LOC107786167	blue	0.927155	6.64391e-07	0.755491	0.0011249	0.748324	0.00133183	0.763839	0.000917467	-0.567072	0.0274898	-0.838983	9.24223e-05	-0.942823	1.43026e-07	-0.733874	0.0018425	-0.913517	1.96009e-06	-0.900346	4.76759e-06	-0.804957	0.0002945	0.910937	2.35768e-06	0.60573	0.0167015	0.0833927	0.767632	0.852213	5.47442e-05	0.93875	2.21469e-07
gene-LOC107807191	blue	0.730988	0.00196116	0.700173	0.00365407	0.696909	0.00388607	0.735503	0.00177809	-0.328965	0.231217	-0.714861	0.0027425	-0.824788	0.000154364	-0.722962	0.00232385	-0.821138	0.000174855	-0.816446	0.000204435	-0.524496	0.0447258	0.895118	6.56137e-06	0.632385	0.0114164	-0.114307	0.68501	0.785991	0.000512504	0.880212	1.49962e-05
gene-LOC107774808	blue	0.946073	9.85399e-08	0.859191	4.06859e-05	0.85813	4.26066e-05	0.857087	4.45667e-05	-0.648954	0.00885659	-0.841547	8.38111e-05	-0.940968	1.75205e-07	-0.83337	0.00011384	-0.962173	1.02223e-08	-0.871598	2.3048e-05	-0.796029	0.000384954	0.934339	3.44308e-07	0.687421	0.0046277	0.0459826	0.870735	0.895055	6.58587e-06	0.96469	6.57422e-09
gene-LOC107803559	blue	0.744658	0.00144899	0.630149	0.0118016	0.627272	0.0123123	0.653277	0.00826927	-0.419225	0.119834	-0.750294	0.00127214	-0.788433	0.000478691	-0.710517	0.00299065	-0.789619	0.000462944	-0.777016	0.000653886	-0.617358	0.0142042	0.825592	0.000150122	0.59032	0.0205164	0.104895	0.709863	0.73174	0.00192966	0.81364	0.000223998
gene-LOC107827483	blue	0.89932	5.0827e-06	0.676797	0.00558683	0.681704	0.00512602	0.674774	0.00578604	-0.706293	0.00324881	-0.798256	0.000360508	-0.871784	2.28426e-05	-0.595146	0.0192566	-0.841408	8.42606e-05	-0.815636	0.00020993	-0.867372	2.81472e-05	0.981165	1.15074e-10	0.3877	0.153332	0.130256	0.643583	0.702762	0.00347795	0.857693	4.34183e-05
gene-LOC107801198	blue	0.804258	0.000300885	0.622454	0.0132055	0.623462	0.0130146	0.636575	0.0107206	-0.458859	0.0853515	-0.809724	0.000253849	-0.845554	7.16814e-05	-0.660984	0.00729812	-0.823772	0.000159858	-0.846279	6.96509e-05	-0.717508	0.00259959	0.962168	1.02318e-08	0.48512	0.0668089	0.0988457	0.725982	0.718828	0.00253055	0.86606	2.99086e-05
gene-LOC107811232	blue	0.758675	0.00104172	0.570725	0.0262898	0.574885	0.024972	0.584847	0.0220202	-0.509456	0.0524024	-0.694944	0.00403129	-0.793463	0.000414768	-0.531496	0.0414521	-0.743106	0.00150102	-0.765369	0.000883051	-0.705717	0.00328535	0.961059	1.23133e-08	0.341784	0.21245	0.0890618	0.752277	0.618941	0.0138879	0.800465	0.000337533
gene-LOC107815654	blue	0.839693	8.99669e-05	0.632284	0.0114335	0.640379	0.010118	0.628534	0.0120862	-0.772061	0.000744599	-0.692122	0.00424737	-0.78232	0.000566961	-0.472075	0.0756138	-0.758506	0.00104603	-0.704879	0.00333908	-0.840414	8.75318e-05	0.94284	1.42749e-07	0.256547	0.356015	0.105272	0.70886	0.598553	0.0184035	0.773556	0.000716214
gene-LOC107777760	blue	0.607986	0.0161923	0.79769	0.000366599	0.80367	0.000306338	0.832687	0.000116705	-0.516296	0.0488	-0.447183	0.0946679	-0.65734	0.00774543	-0.600232	0.0179939	-0.696365	0.00392583	-0.578741	0.0237959	-0.313204	0.255667	0.750695	0.00126024	0.570743	0.0262839	-0.529602	0.0423194	0.706407	0.00324161	0.757471	0.00107258
gene-LOC107764328	blue	0.192526	0.491808	-0.124911	0.657366	-0.118793	0.673267	-0.195189	0.485721	-0.138698	0.622035	-0.213737	0.444338	-0.112598	0.6895	0.104767	0.710201	-0.077066	0.784863	-0.150092	0.593401	-0.492535	0.0621478	0.311056	0.259117	-0.300625	0.276269	0.711839	0.0029133	-0.12256	0.663461	0.0634401	0.822281
gene-LOC107774048	blue	0.957919	2.02291e-08	0.764657	0.000898936	0.762097	0.000957954	0.743154	0.00149937	-0.710023	0.00301993	-0.867872	2.74994e-05	-0.915838	1.6519e-06	-0.72153	0.00239383	-0.916543	1.56674e-06	-0.873328	2.11948e-05	-0.895727	6.32716e-06	0.894093	6.9718e-06	0.546731	0.0349456	0.110459	0.695136	0.811529	0.000239712	0.890577	8.5456e-06
gene-LOC107822035	blue	0.761891	0.000962845	0.797237	0.000371529	0.796611	0.000378441	0.804824	0.000295703	-0.584578	0.0220963	-0.628792	0.0120403	-0.790848	0.000447067	-0.626188	0.0125091	-0.794167	0.000406409	-0.731691	0.00193171	-0.565095	0.0281562	0.834616	0.000108764	0.535373	0.039717	-0.292736	0.28968	0.757652	0.00106789	0.838832	9.29515e-05
gene-LOC107759315	blue	-0.942916	1.41549e-07	-0.872316	2.22627e-05	-0.873303	2.12208e-05	-0.873399	2.11209e-05	0.705545	0.00329632	0.809065	0.000259178	0.922825	9.5675e-07	0.769316	0.000799091	0.940012	1.94034e-07	0.837584	9.74224e-05	0.789903	0.000459232	-0.911087	2.33284e-06	-0.638781	0.0103678	0.0465625	0.869118	-0.876485	1.81307e-05	-0.938221	2.33903e-07
gene-LOC107818679	blue	0.87935	1.56775e-05	0.815542	0.000210574	0.808774	0.000261561	0.83255	0.000117286	-0.428077	0.111418	-0.845638	7.14455e-05	-0.947333	8.47713e-08	-0.866628	2.91354e-05	-0.948535	7.31708e-08	-0.925941	7.37494e-07	-0.672444	0.00602241	0.914783	1.78652e-06	0.76825	0.000821094	-0.0236049	0.933453	0.926003	7.33625e-07	0.98185	9.06196e-11
gene-LOC107803914	blue	0.795688	0.000388803	0.664067	0.00693585	0.665613	0.00675954	0.702317	0.00350772	-0.421455	0.117674	-0.790182	0.000455617	-0.870032	2.48399e-05	-0.691948	0.00426101	-0.838122	9.54731e-05	-0.873909	2.06004e-05	-0.634629	0.0110395	0.912703	2.07905e-06	0.58695	0.0214327	-0.0775919	0.783427	0.787041	0.000497733	0.885045	1.16137e-05
gene-LOC107781199	blue	0.504238	0.0552791	0.197294	0.480933	0.202753	0.468627	0.167068	0.55176	-0.747798	0.00134815	-0.350441	0.20034	-0.335643	0.221316	-0.0659557	0.815344	-0.298744	0.279432	-0.234041	0.401158	-0.692639	0.00420713	0.346898	0.20524	-0.139868	0.619071	0.317231	0.249275	0.150878	0.591445	0.239214	0.390526
gene-LOC107790128	blue	0.746066	0.00140303	0.541431	0.0371155	0.547474	0.0346489	0.5289	0.0426445	-0.31879	0.246829	-0.703555	0.0034254	-0.78843	0.000478735	-0.609068	0.0159525	-0.753383	0.00118287	-0.778072	0.000635783	-0.725104	0.0022222	0.838798	9.30722e-05	0.46193	0.0830133	0.325456	0.23653	0.642499	0.00979396	0.766063	0.000867799
gene-LOC107821158	blue	0.781888	0.00057368	0.582667	0.0226422	0.589332	0.020782	0.578804	0.023777	-0.603377	0.0172457	-0.650613	0.00862753	-0.776704	0.00065932	-0.470836	0.076491	-0.725669	0.00219599	-0.714617	0.00275598	-0.780824	0.000590473	0.941682	1.62174e-07	0.272288	0.326198	0.193848	0.488781	0.579555	0.0235531	0.770235	0.000780492
gene-LOC107807439	blue	0.894557	6.78358e-06	0.624653	0.0127919	0.627995	0.0121823	0.617191	0.0142379	-0.693027	0.00417709	-0.800174	0.00034049	-0.862667	3.48895e-05	-0.560581	0.0297237	-0.817719	0.000196033	-0.816112	0.000206683	-0.892786	7.52591e-06	0.971808	1.54817e-09	0.338763	0.216783	0.18756	0.503255	0.668586	0.00643044	0.835032	0.000107111
gene-LOC107786785	blue	0.907999	2.89035e-06	0.627738	0.0122284	0.625892	0.0125631	0.619088	0.0138589	-0.518129	0.0478665	-0.922452	9.86302e-07	-0.919971	1.20293e-06	-0.767238	0.000842443	-0.880469	1.47978e-05	-0.903222	3.96945e-06	-0.864823	3.16515e-05	0.90688	3.11809e-06	0.548281	0.0343291	0.274831	0.321521	0.783099	0.00055504	0.88742	1.02004e-05
gene-LOC107830097	blue	0.868388	2.68432e-05	0.678812	0.00539379	0.683326	0.00498049	0.678761	0.00539858	-0.667346	0.00656619	-0.763693	0.000920806	-0.858224	4.24331e-05	-0.588103	0.0211158	-0.82668	0.000144541	-0.806019	0.000285014	-0.816899	0.000201408	0.988477	4.80335e-12	0.389209	0.1516	0.0830665	0.768518	0.69535	0.00400095	0.857774	4.32676e-05
gene-LOC107831405	blue	0.754872	0.00114167	0.619392	0.0137988	0.62096	0.0134926	0.644383	0.00951268	-0.43658	0.103728	-0.713921	0.00279474	-0.811733	0.000238154	-0.582766	0.0226137	-0.782439	0.000565135	-0.799295	0.000349551	-0.656542	0.00784625	0.956811	2.38855e-08	0.436555	0.10375	0.0259991	0.92672	0.679942	0.00528792	0.837169	9.8947e-05
gene-LOC107824093	blue	-0.71603	0.00267863	-0.816023	0.000207291	-0.817932	0.000194653	-0.831656	0.000121142	0.537607	0.0387423	0.564994	0.0281905	0.759721	0.00101553	0.689466	0.00445903	0.784761	0.000530248	0.675658	0.0056983	0.492798	0.0619871	-0.785161	0.000524433	-0.62217	0.0132597	0.227671	0.41446	-0.767827	0.000829971	-0.829926	0.000128894
gene-LOC107772458	blue	0.541573	0.0370558	0.398415	0.141317	0.401375	0.138114	0.422257	0.116904	-0.478415	0.0712367	-0.535876	0.0394958	-0.554354	0.031993	-0.395005	0.145069	-0.519134	0.0473603	-0.50368	0.0555934	-0.493469	0.0615779	0.748876	0.00131489	0.173676	0.535902	-0.00624889	0.982366	0.416528	0.122483	0.585976	0.0217033
gene-LOC107777866	blue	0.908971	2.70411e-06	0.863859	3.30673e-05	0.863833	3.31056e-05	0.858952	4.11136e-05	-0.656523	0.00784861	-0.791603	0.000437538	-0.904673	3.6111e-06	-0.789861	0.000459786	-0.931814	4.37329e-07	-0.834941	0.00010747	-0.749359	0.00130019	0.945241	1.08632e-07	0.644003	0.00956891	-0.0352336	0.900794	0.859444	4.0239e-05	0.94213	1.54414e-07
gene-LOC107813104	blue	0.846296	6.96054e-05	0.658563	0.00759302	0.662159	0.0071584	0.672281	0.00603918	-0.590187	0.020552	-0.76189	0.00096288	-0.860773	3.7957e-05	-0.589839	0.0206452	-0.826648	0.000144704	-0.826449	0.000145712	-0.778745	0.000624436	0.991162	8.62134e-13	0.415161	0.12384	0.0702379	0.803564	0.704049	0.00339299	0.865438	3.07742e-05
gene-LOC107763704	blue	0.728474	0.00206951	0.514299	0.0498323	0.510501	0.0518395	0.522273	0.0458045	-0.27003	0.330386	-0.767524	0.000836375	-0.799869	0.000343614	-0.612026	0.0153108	-0.764682	0.000898386	-0.827254	0.000141667	-0.691629	0.00428603	0.906199	3.26374e-06	0.448487	0.0935935	0.278885	0.314143	0.648517	0.00891774	0.801177	0.000330389
gene-LOC107819906	blue	0.465177	0.0805908	0.0153127	0.956805	0.0218586	0.938368	-0.00861062	0.975704	-0.282978	0.306793	-0.508834	0.0527394	-0.452868	0.0900465	-0.127499	0.65068	-0.344323	0.208852	-0.487718	0.0651479	-0.683954	0.00492508	0.63694	0.0106616	-0.134248	0.63336	0.554259	0.0320285	0.137156	0.625952	0.358304	0.189731
gene-LOC107783528	blue	0.858384	4.21412e-05	0.682613	0.00504404	0.682023	0.00509712	0.682133	0.00508723	-0.5573	0.0309038	-0.784451	0.000534805	-0.872585	2.19746e-05	-0.636855	0.0106753	-0.85027	5.93006e-05	-0.84157	8.37353e-05	-0.79578	0.000387768	0.990749	1.15843e-12	0.4537	0.089384	0.140538	0.617375	0.727509	0.00211234	0.884583	1.19064e-05
gene-LOC107829061	blue	0.434249	0.105798	0.246975	0.374858	0.22979	0.41001	0.200053	0.474695	-0.12372	0.66045	-0.525698	0.0441507	-0.44947	0.0927887	-0.319461	0.245779	-0.4326	0.107279	-0.52907	0.0425658	-0.519861	0.0469963	0.530308	0.0419944	0.166135	0.554015	0.370734	0.173718	0.328356	0.232134	0.443074	0.0981097
gene-LOC107810241	blue	0.383836	0.157827	0.0846948	0.764098	0.070382	0.803169	0.0534509	0.849945	-0.226706	0.416494	-0.386132	0.155145	-0.32593	0.235808	-0.098832	0.726018	-0.293198	0.288885	-0.354987	0.194161	-0.560901	0.0296103	0.525155	0.0444098	-0.09272	0.742414	0.577913	0.0240447	0.139571	0.619824	0.325857	0.235919
gene-LOC107768264	blue	0.954688	3.24607e-08	0.802526	0.000317191	0.802574	0.000316729	0.794921	0.000397606	-0.763561	0.000923828	-0.823344	0.000162222	-0.908088	2.87294e-06	-0.704483	0.00336475	-0.909442	2.6175e-06	-0.82719	0.000141986	-0.856339	4.60177e-05	0.92664	6.94615e-07	0.536913	0.0390433	0.0455173	0.872033	0.810388	0.000248568	0.902175	4.24604e-06
gene-LOC107773505	blue	0.663853	0.00696054	0.618669	0.013942	0.628038	0.0121746	0.606655	0.0164914	-0.828613	0.000135046	-0.41924	0.11982	-0.575125	0.0248975	-0.274136	0.322796	-0.563321	0.0287646	-0.457151	0.0866721	-0.614608	0.0147669	0.703417	0.00343453	0.129642	0.645162	-0.227729	0.414339	0.461165	0.0835912	0.588616	0.0209759
gene-LOC107797488	blue	0.776571	0.000661644	0.766924	0.000849167	0.769921	0.000786809	0.787984	0.000484773	-0.501213	0.0569985	-0.691286	0.00431316	-0.828683	0.000134712	-0.695296	0.00400498	-0.83484	0.000107873	-0.782823	0.000559234	-0.599395	0.0181972	0.928385	5.96555e-07	0.579153	0.0236727	-0.119038	0.672629	0.77634	0.000665702	0.883146	1.28579e-05
gene-LOC107805208	blue	0.835086	0.0001069	0.702485	0.00349647	0.700503	0.00363123	0.68234	0.00506858	-0.515098	0.0494174	-0.807987	0.000268091	-0.870855	2.38838e-05	-0.787544	0.000490779	-0.840749	8.64162e-05	-0.830327	0.000127062	-0.735756	0.00176823	0.83205	0.000119428	0.614113	0.0148699	0.166812	0.552379	0.781793	0.000575155	0.855612	4.74651e-05
gene-LOC107765244	blue	0.607015	0.0164101	0.301768	0.274356	0.312882	0.256182	0.28418	0.304653	-0.660134	0.00740062	-0.490879	0.0631675	-0.539086	0.038107	-0.129344	0.645928	-0.452922	0.0900037	-0.478029	0.0714973	-0.739184	0.00163922	0.774632	0.000696344	-0.122936	0.662485	0.227264	0.415318	0.256741	0.355639	0.490096	0.0636542
gene-LOC107783384	blue	-0.846019	7.03729e-05	-0.829109	0.000132693	-0.820741	0.000177215	-0.822486	0.000167043	0.663573	0.00699294	0.721388	0.00240087	0.821473	0.000172888	0.699284	0.00371611	0.851252	5.6961e-05	0.748852	0.00131563	0.686453	0.00470923	-0.836272	0.000102311	-0.568287	0.0270862	0.104494	0.710927	-0.806422	0.000281481	-0.879898	1.52415e-05
gene-LOC107765172	blue	0.228195	0.413357	0.201808	0.470746	0.194949	0.486267	0.225821	0.418366	0.177111	0.527739	-0.380345	0.161963	-0.38702	0.154116	-0.375681	0.167599	-0.339211	0.216137	-0.483497	0.0678617	-0.10602	0.706877	0.47953	0.0704861	0.338825	0.216693	-0.00906778	0.974414	0.348305	0.203286	0.432606	0.107274
gene-LOC107768051	blue	0.691743	0.00427708	0.41043	0.128619	0.417752	0.121276	0.392474	0.147897	-0.6233	0.0130452	-0.615287	0.0146265	-0.618827	0.0139105	-0.308133	0.263855	-0.593527	0.0196724	-0.582069	0.022815	-0.794137	0.000406758	0.850424	5.89286e-05	0.0649929	0.817998	0.317635	0.24864	0.395527	0.14449	0.608353	0.0161107
gene-LOC107780628	blue	0.838127	9.54535e-05	0.600777	0.0178626	0.592975	0.0198156	0.608518	0.0160741	-0.413856	0.125146	-0.830037	0.000128383	-0.871704	2.29302e-05	-0.673194	0.00594547	-0.832305	0.00011833	-0.867235	2.83265e-05	-0.787069	0.000497341	0.930074	5.12939e-07	0.502154	0.0564595	0.300159	0.277049	0.740282	0.00159952	0.877534	1.7198e-05
gene-LOC107766879	blue	0.860493	3.84277e-05	0.740603	0.00158806	0.740563	0.00158949	0.736133	0.00175367	-0.480898	0.0695727	-0.835491	0.000105315	-0.902779	4.08441e-06	-0.784626	0.000532229	-0.894525	6.79628e-06	-0.875304	1.92308e-05	-0.738757	0.00165487	0.951047	5.31759e-08	0.61099	0.0155332	0.0938119	0.739477	0.816164	0.000206333	0.925927	7.38413e-07
gene-LOC107760468	blue	-0.432429	0.107434	-0.0733727	0.794966	-0.0782437	0.781649	-0.0896596	0.750663	0.403575	0.135764	0.412197	0.126821	0.402282	0.137141	0.00259696	0.992671	0.312566	0.256688	0.405692	0.13353	0.600709	0.0178788	-0.655352	0.00799834	0.226791	0.416315	-0.285061	0.303091	-0.127255	0.651309	-0.374036	0.169618
gene-LOC107772649	blue	0.852758	5.35187e-05	0.668171	0.0064756	0.663673	0.00698138	0.658295	0.00762621	-0.416725	0.122289	-0.853105	5.27507e-05	-0.882492	1.33106e-05	-0.737337	0.00170777	-0.880085	1.50948e-05	-0.887081	1.03927e-05	-0.782599	0.000562676	0.947927	7.88609e-08	0.56022	0.0298519	0.22643	0.417078	0.774524	0.000698321	0.89996	4.88402e-06
gene-LOC107803298	blue	0.419292	0.119769	0.0509992	0.856761	0.0469255	0.868106	0.00670992	0.981066	-0.27553	0.320241	-0.433902	0.106108	-0.342446	0.211508	-0.0626187	0.824549	-0.303569	0.27136	-0.377319	0.165605	-0.670594	0.00621547	0.558914	0.030319	-0.166761	0.552502	0.667169	0.00658568	0.101781	0.718145	0.306606	0.266351
gene-LOC107763496	blue	-0.322053	0.241753	-0.0211498	0.940363	-0.0370342	0.895749	0.00764764	0.97842	0.674146	0.00584899	0.161962	0.56415	0.161167	0.566092	-0.258091	0.353026	0.103404	0.713824	0.082734	0.769422	0.585215	0.0219165	-0.406743	0.13243	0.480363	0.069929	-0.268743	0.332786	0.117181	0.67748	-0.0859763	0.760624
gene-LOC107773499	blue	0.854967	4.8781e-05	0.612248	0.0152634	0.613135	0.0150753	0.600321	0.0179725	-0.625576	0.0126212	-0.771815	0.000749348	-0.838536	9.39969e-05	-0.561308	0.0294669	-0.798727	0.000355509	-0.799917	0.000343125	-0.847789	6.5574e-05	0.972865	1.21056e-09	0.336326	0.220319	0.202958	0.468167	0.650829	0.00859801	0.830879	0.000124574
gene-LOC107785260	blue	0.59171	0.0201472	0.397219	0.142625	0.400878	0.138648	0.39311	0.147183	-0.373234	0.170608	-0.520069	0.0468927	-0.608536	0.0160701	-0.31923	0.246139	-0.563765	0.0286113	-0.604366	0.0170153	-0.620646	0.0135535	0.861903	3.61005e-05	0.136667	0.627195	0.219993	0.430791	0.40878	0.130315	0.628264	0.0121343
gene-LOC107800083	blue	0.707206	0.00319157	0.45478	0.0885288	0.466398	0.0796935	0.454512	0.0887405	-0.662802	0.00708276	-0.584199	0.0222039	-0.667847	0.00651111	-0.302568	0.273023	-0.613579	0.0149819	-0.61254	0.0152013	-0.766051	0.000868052	0.893363	7.27694e-06	0.0736553	0.794192	0.145384	0.60517	0.428732	0.110811	0.647624	0.00904379
gene-LOC107771301	blue	0.866679	2.90664e-05	0.72658	0.00215422	0.722264	0.00235775	0.720121	0.00246438	-0.459075	0.0851852	-0.824563	0.000155563	-0.89151	8.10151e-06	-0.745971	0.00140612	-0.896915	5.89043e-06	-0.904088	3.75213e-06	-0.751608	0.00123351	0.918297	1.37051e-06	0.622598	0.0131782	0.0827086	0.769491	0.82156	0.000172376	0.909808	2.55178e-06
gene-LOC107809721	blue	0.657575	0.00771597	0.287213	0.299295	0.297074	0.282258	0.28589	0.301625	-0.664592	0.00687557	-0.561713	0.0293245	-0.578293	0.0239304	-0.231837	0.405735	-0.504699	0.0550201	-0.523261	0.0453227	-0.779054	0.000619297	0.757919	0.00106102	-0.0251895	0.928996	0.29717	0.282095	0.321076	0.243265	0.524295	0.0448224
gene-LOC107794462	blue	-0.908716	2.75202e-06	-0.800618	0.000335992	-0.805957	0.000285556	-0.807817	0.000269516	0.605818	0.0166815	0.841732	8.32156e-05	0.92192	1.02978e-06	0.79343	0.000415163	0.928405	5.9549e-07	0.880525	1.47546e-05	0.764505	0.000902348	-0.905775	3.35732e-06	-0.661929	0.00718561	0.0239012	0.93262	-0.865392	3.08386e-05	-0.927419	6.49312e-07
gene-LOC107773263	blue	0.844893	7.35774e-05	0.465912	0.0800497	0.462246	0.0827753	0.456287	0.0873454	-0.404076	0.135233	-0.876472	1.81427e-05	-0.867386	2.81291e-05	-0.607852	0.0162224	-0.791962	0.000433062	-0.892246	7.76535e-06	-0.89325	7.3249e-06	0.901178	4.52404e-06	0.399809	0.139802	0.473811	0.0743965	0.65421	0.00814662	0.801935	0.000322918
gene-LOC107819186	blue	0.858015	4.28202e-05	0.507382	0.0535324	0.507584	0.0534216	0.500049	0.0576707	-0.576751	0.0243974	-0.809889	0.000252527	-0.833849	0.000111868	-0.508224	0.0530714	-0.775862	0.00067416	-0.821733	0.000171374	-0.915538	1.68921e-06	0.945528	1.05063e-07	0.284843	0.303477	0.36819	0.17692	0.607484	0.0163046	0.790254	0.000454686
gene-LOC107819879	blue	0.641729	0.00991067	0.345644	0.206993	0.351798	0.198483	0.331906	0.226824	-0.821217	0.000174392	-0.492623	0.0620943	-0.504579	0.0550873	-0.172774	0.538054	-0.45089	0.0916355	-0.400366	0.1392	-0.761808	0.000964809	0.618567	0.0139622	-0.0544544	0.847158	0.224414	0.421348	0.292678	0.289781	0.435046	0.105087
gene-LOC107828169	blue	0.793448	0.000414947	0.654808	0.0080687	0.663689	0.00697952	0.631244	0.0116117	-0.524198	0.0448691	-0.666165	0.0066975	-0.788398	0.00047917	-0.628257	0.0121356	-0.781593	0.000578295	-0.747046	0.00137178	-0.742781	0.00151211	0.841366	8.43966e-05	0.468212	0.0783732	0.140625	0.617157	0.681401	0.00515361	0.788962	0.000471618
gene-LOC107759021	blue	-0.377968	0.164819	-0.232591	0.404167	-0.221958	0.426582	-0.208952	0.454841	0.110287	0.695589	0.334175	0.223469	0.393375	0.146886	0.211829	0.448511	0.364249	0.181957	0.383146	0.158638	0.46162	0.0832476	-0.508022	0.0531818	-0.080977	0.7742	-0.401068	0.138443	-0.254567	0.359869	-0.386203	0.155063
gene-LOC107772965	blue	0.892142	7.8118e-06	0.660416	0.00736656	0.661726	0.00720963	0.647009	0.00913125	-0.677284	0.00553964	-0.810205	0.000250015	-0.856317	4.60606e-05	-0.602699	0.0174049	-0.843204	7.86065e-05	-0.823232	0.000162846	-0.873619	2.08956e-05	0.954015	3.56701e-08	0.39104	0.149516	0.150423	0.592578	0.696446	0.00391988	0.847376	6.66677e-05
gene-LOC107764621	blue	0.761123	0.000981229	0.552927	0.0325307	0.550977	0.0332769	0.555804	0.0314532	-0.297472	0.281584	-0.831727	0.000120829	-0.812596	0.000231658	-0.777152	0.000651531	-0.812656	0.000231214	-0.844135	7.57982e-05	-0.684823	0.00484912	0.768935	0.000806892	0.635512	0.0108939	0.249772	0.369298	0.739045	0.00164429	0.792404	0.000427612
gene-LOC107790935	blue	0.822458	0.000167201	0.665821	0.00673611	0.671229	0.00614866	0.680701	0.00521762	-0.586797	0.021475	-0.743496	0.0014878	-0.833514	0.000113242	-0.594277	0.019479	-0.815742	0.000209208	-0.796636	0.000378157	-0.742776	0.00151226	0.981447	1.04401e-10	0.42089	0.118219	0.0371597	0.895398	0.695574	0.00398428	0.853809	5.12199e-05
gene-LOC107765481	blue	0.881446	1.40633e-05	0.634894	0.0109956	0.635602	0.0108791	0.630436	0.0117516	-0.581055	0.0231107	-0.820912	0.000176194	-0.883823	1.24019e-05	-0.612651	0.0151776	-0.842329	8.13198e-05	-0.860313	3.87341e-05	-0.857441	4.38925e-05	0.987477	8.22886e-12	0.414966	0.124035	0.215838	0.439765	0.704975	0.00333286	0.864092	3.27202e-05
gene-LOC107772607	blue	0.352234	0.197887	0.0393759	0.889193	0.0429888	0.879093	0.00972378	0.972564	-0.260991	0.347449	-0.338704	0.216868	-0.316167	0.250954	-0.00902683	0.974529	-0.246454	0.375901	-0.3194	0.245873	-0.579669	0.0235193	0.581146	0.023084	-0.219252	0.432386	0.579603	0.0235389	0.0507619	0.857421	0.284489	0.304105
gene-LOC107763857	blue	-0.40634	0.13285	-0.223716	0.422833	-0.228832	0.412019	-0.297984	0.280716	0.39493	0.145152	0.386357	0.154884	0.465159	0.0806047	0.163009	0.5616	0.368074	0.177067	0.471715	0.075868	0.343409	0.210142	-0.567823	0.0272398	-0.0921339	0.743992	0.230826	0.407844	-0.305701	0.267839	-0.423461	0.115754
gene-LOC107766526	blue	0.898123	5.47251e-06	0.700237	0.00364959	0.70487	0.00333964	0.696138	0.00394259	-0.685092	0.00482584	-0.792099	0.000431374	-0.879696	1.5401e-05	-0.610373	0.0156668	-0.854271	5.02351e-05	-0.826887	0.000143498	-0.854167	5.04549e-05	0.987563	7.87238e-12	0.413189	0.125818	0.111017	0.693663	0.719738	0.00248382	0.872996	2.154e-05
gene-LOC107819781	blue	0.981479	1.03269e-10	0.792416	0.000427461	0.789024	0.000470796	0.780125	0.000601715	-0.67728	0.00554005	-0.87371	2.08022e-05	-0.950394	5.78653e-08	-0.785573	0.000518488	-0.944781	1.14584e-07	-0.885321	1.14415e-05	-0.890225	8.71799e-06	0.923787	8.83935e-07	0.610496	0.0156401	0.16736	0.551056	0.862683	3.48649e-05	0.944147	1.23213e-07
gene-LOC107783945	blue	0.772385	0.000738374	0.545199	0.0355628	0.552785	0.0325849	0.533931	0.040356	-0.738721	0.00165617	-0.615294	0.0146249	-0.703213	0.00344803	-0.350504	0.200252	-0.670594	0.00621548	-0.632626	0.0113753	-0.816908	0.000201351	0.907865	2.91687e-06	0.126878	0.652283	0.14572	0.604325	0.493595	0.0615018	0.697257	0.00386083
gene-LOC107783257	blue	-0.942918	1.4151e-07	-0.791416	0.000439882	-0.790483	0.000451734	-0.799669	0.000345675	0.664358	0.00690241	0.820232	0.000180273	0.928946	5.67598e-07	0.725034	0.00222546	0.925294	7.79142e-07	0.868365	2.68719e-05	0.825258	0.000151872	-0.970077	2.27111e-09	-0.574502	0.0250911	-0.0541802	0.847919	-0.83823	9.5086e-05	-0.942791	1.43536e-07
gene-LOC107825158	blue	0.602361	0.0174846	0.442945	0.0982193	0.439184	0.101449	0.473607	0.0745384	-0.13023	0.64365	-0.656836	0.00780901	-0.705702	0.00328626	-0.543537	0.0362412	-0.665094	0.00681829	-0.762217	0.000955136	-0.50054	0.0573861	0.831022	0.000123936	0.446415	0.0953043	0.121713	0.665662	0.600575	0.0179112	0.743814	0.00147708
gene-LOC107795294	blue	0.872668	2.18863e-05	0.611727	0.0153747	0.612763	0.0151539	0.612665	0.0151747	-0.630279	0.0117789	-0.798754	0.000355218	-0.861216	3.72202e-05	-0.579056	0.0237016	-0.819384	0.000185471	-0.828631	0.000134958	-0.864807	3.16742e-05	0.976615	4.64656e-10	0.369022	0.175868	0.224326	0.421535	0.675778	0.0056865	0.845292	7.24298e-05
gene-LOC107830106	blue	0.613398	0.0150199	0.360616	0.186683	0.372683	0.17129	0.37962	0.16283	-0.561718	0.0293229	-0.564365	0.0284055	-0.568718	0.0269439	-0.292976	0.289266	-0.545353	0.0355002	-0.537972	0.0385849	-0.642254	0.00983092	0.775072	0.000688339	0.0905499	0.748261	0.0665082	0.813822	0.379781	0.162637	0.553949	0.0321448
gene-LOC107830262	blue	0.881285	1.41825e-05	0.60568	0.0167129	0.6072	0.0163684	0.600158	0.0180117	-0.661669	0.00721641	-0.805166	0.000292613	-0.850912	5.77618e-05	-0.547975	0.0344502	-0.812663	0.000231161	-0.817587	0.000196887	-0.893003	7.43127e-06	0.974811	7.49922e-10	0.328262	0.232275	0.230514	0.408495	0.6572	0.00776309	0.831789	0.000120561
gene-LOC107814910	blue	0.461683	0.0831997	0.124957	0.657247	0.11167	0.691944	0.128693	0.647603	0.156184	0.578312	-0.653784	0.00820246	-0.565037	0.0281759	-0.447548	0.0943662	-0.496348	0.0598455	-0.689081	0.00449047	-0.513774	0.0501063	0.629066	0.0119919	0.314773	0.253164	0.5764	0.0245048	0.410244	0.12881	0.544856	0.035702
gene-LOC107779258	blue	-0.755895	0.00111406	-0.830899	0.000124485	-0.834891	0.000107669	-0.842093	8.20659e-05	0.682461	0.00505774	0.607803	0.0162332	0.76662	0.000855698	0.698877	0.00374479	0.788062	0.000483711	0.637111	0.0106341	0.551914	0.0329167	-0.790193	0.000455474	-0.575467	0.0247916	0.231495	0.406447	-0.748541	0.00132515	-0.800581	0.000336368
gene-LOC107813130	blue	-0.828652	0.000134862	-0.781856	0.000574169	-0.786056	0.000511579	-0.756264	0.00110425	0.596389	0.0189419	0.674721	0.00579131	0.827077	0.00014255	0.643878	0.00958746	0.830963	0.000124199	0.755153	0.00113403	0.733585	0.00185409	-0.91429	1.85258e-06	-0.492183	0.0623636	-0.0532547	0.85049	-0.733991	0.0018378	-0.861396	3.69247e-05
gene-LOC107779031	blue	0.654454	0.00811467	0.432276	0.107573	0.441557	0.0994025	0.43968	0.101019	-0.545379	0.0354896	-0.511677	0.051212	-0.593788	0.0196048	-0.281518	0.309403	-0.561009	0.0295723	-0.540629	0.0374521	-0.669387	0.006344	0.677928	0.00547781	0.157705	0.57457	0.106217	0.706355	0.452028	0.0907189	0.587827	0.0211914
gene-LOC107826672	blue	0.912846	2.05775e-06	0.660812	0.00731876	0.663955	0.00694875	0.654395	0.00812241	-0.705419	0.00330436	-0.814269	0.000219487	-0.875825	1.87385e-05	-0.594217	0.0194942	-0.847987	6.50523e-05	-0.828175	0.00013715	-0.903704	3.84717e-06	0.974484	8.14737e-10	0.382316	0.159619	0.196352	0.483073	0.701031	0.00359492	0.858122	4.26224e-05
gene-LOC107793205	blue	-0.872199	2.23894e-05	-0.839074	9.21058e-05	-0.837222	9.87516e-05	-0.84247	8.08755e-05	0.704897	0.00333791	0.716226	0.00266802	0.86034	3.86875e-05	0.689788	0.00443296	0.872741	2.18094e-05	0.77322	0.00072251	0.708913	0.00308667	-0.930547	4.91354e-07	-0.548506	0.0342405	0.127059	0.651815	-0.800496	0.00033722	-0.89878	5.25545e-06
gene-LOC107800838	blue	0.927646	6.36566e-07	0.758109	0.00105613	0.757217	0.00107918	0.764087	0.000911807	-0.549972	0.0336661	-0.88613	1.09488e-05	-0.949676	6.34251e-08	-0.78395	0.000542231	-0.934167	3.50062e-07	-0.913793	1.92108e-06	-0.809564	0.000255131	0.957268	2.23148e-08	0.623704	0.0129691	0.100717	0.720983	0.856207	4.62783e-05	0.951973	4.7075e-08
gene-LOC107814634	blue	-0.699827	0.00367811	-0.698884	0.00374434	-0.688253	0.00455851	-0.723803	0.0022835	0.309881	0.261015	0.671648	0.0061049	0.797005	0.000374081	0.688493	0.0045387	0.778114	0.000635057	0.788798	0.000473798	0.496262	0.0598965	-0.81313	0.000227713	-0.62592	0.012558	0.0970459	0.730799	-0.77584	0.000674562	-0.85226	5.46375e-05
gene-LOC107816630	blue	0.835159	0.00010661	0.842217	8.16716e-05	0.839894	8.92811e-05	0.844334	7.52091e-05	-0.599965	0.0180586	-0.695209	0.00401148	-0.872067	2.25328e-05	-0.729526	0.00202359	-0.863159	3.41267e-05	-0.787798	0.000487311	-0.654855	0.0080626	0.913609	1.94702e-06	0.606284	0.0165754	-0.094457	0.737744	0.816681	0.000202862	0.905727	3.36803e-06
gene-LOC107785704	blue	-0.656529	0.00784792	-0.564391	0.0283965	-0.561309	0.0294664	-0.551654	0.0330165	0.218741	0.433485	0.606756	0.0164685	0.715947	0.00268311	0.621355	0.0134162	0.679586	0.00532105	0.694775	0.004044	0.558144	0.030597	-0.687736	0.00460138	-0.549164	0.0339816	-0.25745	0.354265	-0.660883	0.00731029	-0.731344	0.00194622
gene-LOC107803018	blue	0.168638	0.547974	-0.244412	0.379994	-0.235065	0.399043	-0.276069	0.319257	-0.268181	0.333837	-0.168572	0.548132	-0.100008	0.722876	0.309607	0.261459	0.0134259	0.962124	-0.111323	0.692858	-0.502141	0.0564666	0.392583	0.147775	-0.561124	0.0295318	0.556697	0.0311243	-0.248582	0.371658	0.0118462	0.966578
gene-LOC107773082	blue	0.52087	0.046495	0.320997	0.243388	0.320305	0.244464	0.253979	0.361018	-0.309078	0.262318	-0.509351	0.0524593	-0.485951	0.0662743	-0.325108	0.237061	-0.477781	0.0716658	-0.543122	0.0364123	-0.602033	0.0175624	0.573447	0.0254217	0.164758	0.557352	0.260831	0.347756	0.352746	0.197191	0.469582	0.0773861
gene-LOC107797129	blue	0.851008	5.75343e-05	0.481667	0.0690636	0.477138	0.0721028	0.457886	0.0861017	-0.425661	0.113673	-0.869842	2.50647e-05	-0.851033	5.74752e-05	-0.598067	0.0185234	-0.79761	0.000367463	-0.886262	1.08703e-05	-0.909447	2.61661e-06	0.900358	4.76408e-06	0.386241	0.155019	0.464483	0.0811045	0.648126	0.0089727	0.799327	0.00034922
gene-LOC107815316	blue	0.806656	0.00027944	0.675606	0.00570347	0.668078	0.00648583	0.697659	0.00383174	-0.59319	0.0197598	-0.786528	0.000504911	-0.788094	0.000483282	-0.64314	0.0096975	-0.807032	0.000276198	-0.76167	0.000968112	-0.708759	0.003096	0.817223	0.000199273	0.521458	0.0462049	0.0611031	0.828737	0.734451	0.00181947	0.803295	0.000309863
gene-LOC107770934	blue	0.754077	0.00116352	0.445456	0.0961037	0.428533	0.110996	0.419145	0.119912	-0.380335	0.161975	-0.852744	5.35494e-05	-0.707564	0.00316931	-0.617607	0.0141541	-0.71472	0.00275029	-0.754191	0.00116036	-0.767345	0.000840168	0.672088	0.00605915	0.431348	0.108414	0.355488	0.193488	0.625198	0.0126909	0.685704	0.0047731
gene-LOC107763831	blue	0.82557	0.000150238	0.638555	0.0104036	0.640081	0.0101642	0.646148	0.00925506	-0.540791	0.0373838	-0.780343	0.000598193	-0.843515	7.76589e-05	-0.605022	0.0168638	-0.817682	0.000196271	-0.824096	0.000158089	-0.763631	0.000922229	0.984531	3.22711e-11	0.414834	0.124167	0.100094	0.722647	0.695672	0.00397697	0.86285	3.46041e-05
gene-LOC107782962	blue	-0.726318	0.00216617	-0.686025	0.0047457	-0.679152	0.00536174	-0.721682	0.00238633	0.443049	0.0981313	0.674743	0.00578911	0.743328	0.00149347	0.627229	0.01232	0.782399	0.000565743	0.734239	0.0018279	0.546533	0.0350247	-0.847811	6.55146e-05	-0.546581	0.0350055	0.120505	0.668806	-0.736519	0.00173886	-0.830104	0.000128077
gene-LOC107798227	blue	0.862062	3.58458e-05	0.800983	0.000332328	0.802953	0.000313111	0.829779	0.000129571	-0.687249	0.00464206	-0.755183	0.00113321	-0.860371	3.86358e-05	-0.675724	0.00569177	-0.875694	1.88615e-05	-0.785859	0.000514383	-0.710474	0.00299317	0.91727	1.48273e-06	0.549969	0.0336675	-0.124722	0.657857	0.797188	0.00037207	0.886046	1.09993e-05
gene-LOC107809430	blue	0.837309	9.84281e-05	0.722237	0.00235908	0.727735	0.00210225	0.744738	0.00144635	-0.574827	0.0249898	-0.790303	0.000454048	-0.870161	2.46876e-05	-0.702091	0.00352295	-0.850355	5.90959e-05	-0.815869	0.000208338	-0.688368	0.00454896	0.922626	9.72424e-07	0.546316	0.0351119	-0.0831384	0.768323	0.77651	0.000662721	0.880643	1.46645e-05
gene-LOC107763248	blue	-0.69948	0.00370234	-0.495573	0.0603082	-0.491931	0.0625187	-0.521685	0.0460931	0.287631	0.298562	0.859626	3.99207e-05	0.74618	0.00139937	0.701975	0.00353076	0.760826	0.000988415	0.818414	0.000191563	0.60243	0.0174684	-0.732598	0.00189422	-0.572168	0.0258266	-0.0603474	0.830827	-0.700061	0.00366183	-0.749542	0.00129467
gene-LOC107783823	blue	-0.57553	0.0247723	-0.392248	0.148151	-0.389196	0.151615	-0.401149	0.138356	0.023793	0.932924	0.618599	0.0139558	0.689928	0.0044217	0.57994	0.0234389	0.638831	0.01036	0.752218	0.00121591	0.477165	0.0720843	-0.681092	0.00518175	-0.501498	0.0568349	-0.133156	0.63615	-0.594134	0.0195157	-0.677489	0.00551994
gene-LOC107761133	blue	-0.815557	0.000210473	-0.487339	0.0653887	-0.475581	0.07317	-0.508746	0.0527874	0.270832	0.328895	0.942897	1.41841e-07	0.880409	1.48435e-05	0.726837	0.00214256	0.834561	0.000108984	0.948442	7.40125e-08	0.762307	0.000953006	-0.83038	0.000126821	-0.575334	0.0248329	-0.278296	0.315209	-0.756227	0.00110522	-0.838852	9.28815e-05
gene-LOC107823290	blue	0.427376	0.112069	0.113262	0.687754	0.105711	0.707696	0.115534	0.681791	-0.093671	0.739856	-0.507204	0.0536298	-0.487295	0.0654162	-0.173457	0.536424	-0.399233	0.140427	-0.556481	0.0312037	-0.563357	0.0287521	0.698891	0.00374385	-0.00352549	0.990051	0.484448	0.0672434	0.237653	0.393719	0.461952	0.0829966
gene-LOC107795237	blue	0.789264	0.00046762	0.392461	0.147912	0.394726	0.145379	0.37016	0.174437	-0.525907	0.044051	-0.765385	0.000882698	-0.766357	0.000861402	-0.413191	0.125815	-0.683294	0.00498332	-0.768484	0.000816226	-0.909588	2.59115e-06	0.888061	9.84453e-06	0.16608	0.554148	0.451457	0.0911784	0.496462	0.0597774	0.695933	0.00395765
gene-LOC107779226	blue	0.810311	0.000249177	0.525017	0.0444758	0.529929	0.0421688	0.510184	0.0520101	-0.669972	0.0062814	-0.716353	0.00266117	-0.765437	0.000881557	-0.434858	0.105254	-0.714991	0.00273535	-0.71294	0.00285011	-0.871673	2.29649e-05	0.926671	6.92773e-07	0.196396	0.482973	0.29425	0.287077	0.535791	0.0395334	0.732151	0.00191262
gene-LOC107769444	blue	-0.88125	1.42084e-05	-0.842846	7.97078e-05	-0.836838	0.000100177	-0.868015	2.73157e-05	0.560661	0.0296953	0.786822	0.000500791	0.891234	8.23087e-06	0.779599	0.000610308	0.92548	7.67023e-07	0.840551	8.70736e-05	0.674584	0.00580501	-0.885677	1.12224e-05	-0.701925	0.00353416	0.101848	0.717968	-0.891627	8.04754e-06	-0.941756	1.60872e-07
gene-LOC107760877	blue	0.861491	3.67695e-05	0.712795	0.00285837	0.711049	0.00295932	0.721584	0.00239116	-0.516394	0.0487496	-0.801429	0.00032789	-0.904258	3.71067e-06	-0.694758	0.00404529	-0.864125	3.2671e-05	-0.8647	3.18292e-05	-0.744062	0.0014688	0.963796	7.71714e-09	0.532357	0.0410617	0.0531862	0.85068	0.785207	0.000523768	0.91396	1.89786e-06
gene-LOC107787139	blue	-0.375703	0.167573	-0.178897	0.523515	-0.175399	0.531799	-0.223046	0.42426	-0.061773	0.826886	0.497405	0.0592181	0.481253	0.0693374	0.325026	0.237186	0.414423	0.124578	0.574575	0.0250683	0.284643	0.303833	-0.524829	0.0445658	-0.279566	0.312913	0.0456427	0.871684	-0.397763	0.142029	-0.480417	0.0698929
gene-LOC107829941	blue	0.626392	0.0124718	0.266178	0.337599	0.252752	0.363423	0.219829	0.431144	-0.288474	0.297084	-0.685036	0.00483067	-0.581399	0.02301	-0.460523	0.0840789	-0.555487	0.0315706	-0.622261	0.0132423	-0.738325	0.00167082	0.641052	0.0100142	0.223445	0.423409	0.592037	0.0200611	0.427586	0.111874	0.565542	0.0280044
gene-LOC107819439	blue	0.848256	6.43526e-05	0.523085	0.0454085	0.523221	0.0453424	0.513202	0.0504064	-0.543031	0.0364498	-0.818011	0.000194144	-0.840917	8.58638e-05	-0.531874	0.0412803	-0.7846	0.00053262	-0.836834	0.000100192	-0.892276	7.75178e-06	0.95785	2.04417e-08	0.310063	0.260719	0.33822	0.217568	0.619323	0.0138125	0.798713	0.000355657
gene-LOC107806703	blue	-0.742706	0.00151466	-0.773259	0.000721783	-0.771936	0.000747018	-0.789514	0.000464327	0.612103	0.0152943	0.57352	0.0253988	0.788863	0.000472934	0.64944	0.00878901	0.761862	0.000963528	0.686447	0.00470979	0.555408	0.0316002	-0.782362	0.000566311	-0.555816	0.0314488	0.193184	0.490301	-0.735576	0.00177525	-0.789992	0.000458081
gene-LOC107812985	blue	0.747409	0.00136034	0.462519	0.0825705	0.464905	0.0807924	0.468825	0.0779307	-0.372586	0.17141	-0.758805	0.00103844	-0.801371	0.000328466	-0.536172	0.0393664	-0.732226	0.00190951	-0.822529	0.000166797	-0.749611	0.00129259	0.928352	5.98287e-07	0.333453	0.224533	0.249659	0.36952	0.597049	0.0187764	0.780845	0.000590135
gene-LOC107774872	blue	0.582348	0.0227342	0.326887	0.234354	0.337435	0.218705	0.33027	0.229261	-0.565928	0.0278739	-0.487297	0.0654151	-0.556131	0.0313327	-0.16862	0.548017	-0.482061	0.0688036	-0.517761	0.0480528	-0.661636	0.00722037	0.828284	0.000136624	-0.0515361	0.855267	0.140108	0.618464	0.297423	0.281666	0.534459	0.0401213
gene-LOC107812343	blue	0.69593	0.00395787	0.689841	0.00442868	0.683147	0.00499639	0.731621	0.00193465	-0.274166	0.32274	-0.72372	0.00228746	-0.812136	0.000235105	-0.775722	0.000676667	-0.804449	0.000299129	-0.811492	0.000239993	-0.453663	0.0894131	0.831968	0.000119781	0.693801	0.00411777	-0.164508	0.557958	0.809205	0.000258037	0.873345	2.11771e-05
gene-LOC107761387	blue	0.781014	0.000587437	0.72273	0.00233508	0.73587	0.00176385	0.729686	0.0020167	-0.722658	0.00233856	-0.620809	0.0135217	-0.726427	0.00216118	-0.580181	0.0233676	-0.770383	0.000777541	-0.655733	0.00794941	-0.664906	0.00683976	0.800903	0.000333131	0.443054	0.0981268	-0.194229	0.48791	0.682549	0.00504985	0.762125	0.0009573
gene-LOC107811531	blue	0.857916	4.30033e-05	0.6242	0.0128762	0.627816	0.0122144	0.620594	0.0135636	-0.640347	0.010123	-0.759684	0.00101643	-0.852396	5.43284e-05	-0.548192	0.0343644	-0.800855	0.000333611	-0.806444	0.000281285	-0.84356	7.75234e-05	0.979563	1.94887e-10	0.339724	0.215399	0.167517	0.550677	0.656753	0.00781946	0.831788	0.000120563
gene-LOC107811470	blue	0.957854	2.04303e-08	0.763508	0.000925051	0.763332	0.000929106	0.770849	0.000768264	-0.600606	0.0179036	-0.894883	6.65358e-06	-0.954005	3.57194e-08	-0.785444	0.000520334	-0.950818	5.47826e-08	-0.925791	7.46974e-07	-0.840732	8.64714e-05	0.929885	5.21762e-07	0.646961	0.00913823	0.0938533	0.739366	0.874368	2.01409e-05	0.951415	5.06774e-08
gene-LOC107794802	blue	0.283171	0.306448	0.337759	0.218235	0.335736	0.221179	0.334579	0.222876	-0.410922	0.128116	-0.160792	0.567007	-0.267641	0.334849	-0.118607	0.673754	-0.279151	0.313661	-0.217695	0.435744	-0.265223	0.339399	0.530474	0.0419184	-0.017102	0.951763	-0.0972366	0.730288	0.191567	0.494009	0.356344	0.192341
gene-LOC107781096	blue	-0.62649	0.012454	-0.37052	0.173985	-0.377505	0.165379	-0.366268	0.179365	0.628951	0.0120123	0.477374	0.0719426	0.558418	0.0304976	0.185362	0.50836	0.509844	0.0521932	0.5064	0.0540733	0.701761	0.00354522	-0.811645	0.000238826	0.0368024	0.896398	-0.140442	0.617619	-0.333053	0.225124	-0.563069	0.0288518
gene-LOC107763469	blue	-0.49142	0.0628335	-0.255884	0.357304	-0.255119	0.358792	-0.299149	0.278748	0.532904	0.0408153	0.447747	0.0942015	0.456057	0.0875252	0.13386	0.634351	0.417564	0.121461	0.446925	0.0948811	0.542221	0.0367859	-0.584676	0.0220687	-0.0018539	0.994768	-0.0295202	0.916825	-0.290239	0.294004	-0.441036	0.0998491
gene-LOC107767027	blue	0.288745	0.29661	-0.0834762	0.767406	-0.074988	0.790544	-0.111326	0.69285	-0.362835	0.183788	-0.236199	0.396704	-0.225743	0.418532	0.184569	0.510208	-0.119288	0.671975	-0.225854	0.418295	-0.54997	0.0336669	0.534575	0.0400696	-0.43897	0.101635	0.42765	0.111815	-0.097443	0.729735	0.172132	0.539589
gene-LOC107792661	blue	0.87568	1.88751e-05	0.641405	0.00996015	0.645578	0.00933765	0.640211	0.010144	-0.688831	0.0045109	-0.764661	0.000898839	-0.848806	6.29395e-05	-0.545792	0.0353227	-0.812354	0.000233468	-0.796972	0.000374441	-0.861257	3.71532e-05	0.980306	1.53452e-10	0.337987	0.217905	0.154801	0.581725	0.664902	0.00684021	0.83746	9.78754e-05
gene-LOC107820738	blue	-0.364173	0.182055	-0.545761	0.0353352	-0.556452	0.0312143	-0.610023	0.0157431	0.451238	0.0913549	0.190472	0.496528	0.404936	0.134325	0.260023	0.349306	0.425903	0.113445	0.324611	0.23782	0.138462	0.622635	-0.610065	0.015734	-0.241136	0.386613	0.590398	0.0204955	-0.412983	0.126026	-0.511226	0.0514518
gene-LOC107828746	blue	0.258279	0.352663	0.216356	0.43864	0.233515	0.402249	0.216643	0.43802	-0.645147	0.0094004	0.00261069	0.992633	-0.165049	0.556646	0.150411	0.592608	-0.123849	0.660115	-0.0433696	0.878029	-0.292539	0.29002	0.450181	0.09221	-0.300416	0.276619	-0.244105	0.380612	0.00298232	0.991584	0.183745	0.512132
gene-LOC107790810	blue	0.272454	0.325892	0.279512	0.313009	0.304735	0.26943	0.288639	0.296795	-0.765686	0.000876054	-0.020334	0.942659	-0.142337	0.612832	0.112958	0.688554	-0.148087	0.598401	-0.0092302	0.973956	-0.278529	0.314787	0.334831	0.222505	-0.218547	0.433904	-0.410698	0.128345	0.0411006	0.88437	0.135999	0.628895
gene-LOC107830329	blue	0.637597	0.0105561	0.352933	0.196937	0.347278	0.204711	0.330351	0.229139	-0.617138	0.0142487	-0.576492	0.0244764	-0.499128	0.0582063	-0.273479	0.324004	-0.501144	0.0570382	-0.479256	0.0706701	-0.712621	0.00286833	0.572992	0.0255651	0.110855	0.69409	0.267285	0.335518	0.380778	0.161446	0.480117	0.0700929
gene-LOC107772542	blue	0.710349	0.00300056	0.401014	0.138501	0.392143	0.14827	0.400083	0.139506	-0.126524	0.653197	-0.819169	0.00018681	-0.79403	0.000408028	-0.654124	0.00815788	-0.724305	0.00225969	-0.841782	8.3054e-05	-0.696649	0.00390502	0.7374	0.00170539	0.514041	0.0499671	0.461521	0.0833219	0.647738	0.00902762	0.741831	0.00154486
gene-LOC107790961	blue	-0.544109	0.0360068	-0.191705	0.493691	-0.190452	0.496573	-0.113738	0.686504	0.373647	0.170097	0.570238	0.0264474	0.457516	0.0863884	0.379285	0.163233	0.417591	0.121434	0.453333	0.0896754	0.712984	0.00284759	-0.428237	0.111269	-0.133444	0.635415	-0.63685	0.0106762	-0.299081	0.278864	-0.388275	0.15267
gene-LOC107827089	blue	-0.526777	0.0436389	-0.399088	0.140584	-0.403075	0.136296	-0.375779	0.167479	0.443439	0.0978008	0.331376	0.227611	0.458537	0.0855991	0.212222	0.44765	0.474564	0.0738726	0.413868	0.125134	0.560796	0.0296476	-0.599717	0.0181188	-0.111413	0.692622	-0.142133	0.613349	-0.331621	0.227247	-0.460517	0.0840836
gene-LOC107796637	blue	0.704834	0.00334198	0.48574	0.0664101	0.483789	0.0676717	0.516145	0.0488774	-0.329236	0.230811	-0.73792	0.00168587	-0.754735	0.00114541	-0.587074	0.0213984	-0.73786	0.00168811	-0.798143	0.00036172	-0.644658	0.0094722	0.876503	1.81141e-05	0.443176	0.0980238	0.166572	0.552958	0.637305	0.0106028	0.778131	0.000634783
gene-LOC107772494	blue	0.841611	8.36048e-05	0.575095	0.0249066	0.581177	0.023075	0.569569	0.0266652	-0.695546	0.0039864	-0.729057	0.00204394	-0.796544	0.000379179	-0.460748	0.0839075	-0.759072	0.00103172	-0.747526	0.00135665	-0.873929	2.05807e-05	0.949382	6.5826e-08	0.242098	0.384664	0.199201	0.476616	0.586735	0.0214922	0.771721	0.000751182
gene-LOC107812846	blue	-0.813235	0.000226944	-0.669998	0.00627864	-0.667022	0.00660194	-0.648485	0.00892221	0.428373	0.111144	0.834016	0.000111184	0.848505	6.37086e-05	0.789152	0.00046909	0.853147	5.26563e-05	0.840769	8.63517e-05	0.737477	0.00170247	-0.836642	0.000100912	-0.613852	0.0149245	-0.217176	0.436866	-0.763645	0.000921909	-0.841259	8.47426e-05
gene-LOC107768489	blue	-0.819163	0.000186845	-0.610011	0.0157457	-0.599388	0.0181989	-0.619313	0.0138145	0.313645	0.254962	0.833036	0.000115234	0.867225	2.83405e-05	0.676151	0.00564987	0.843696	7.71108e-05	0.888514	9.59891e-06	0.740787	0.00158154	-0.837741	9.68499e-05	-0.578371	0.0239069	-0.232707	0.403925	-0.770007	0.000785072	-0.855263	4.81733e-05
gene-LOC107801023	blue	0.474132	0.0741732	0.0797614	0.777511	0.0842588	0.765281	0.0656362	0.816224	-0.364807	0.181239	-0.473737	0.0744479	-0.447194	0.0946587	-0.0398477	0.887874	-0.354705	0.194541	-0.469609	0.0773672	-0.696507	0.00391543	0.713639	0.00281058	-0.207349	0.458385	0.488619	0.0645789	0.128445	0.648243	0.386841	0.154324
gene-LOC107790357	blue	0.057698	0.838161	0.239015	0.390933	0.248462	0.371896	0.291943	0.29105	-0.0819519	0.771548	0.00198476	0.994399	-0.159139	0.571053	-0.0547575	0.846316	-0.155787	0.579292	-0.149697	0.594384	0.104308	0.711421	0.438554	0.101997	0.0411925	0.884113	-0.485182	0.0667688	0.13619	0.628408	0.269406	0.331549
gene-LOC107821604	blue	0.776963	0.000654819	0.625629	0.0126114	0.618991	0.013878	0.642121	0.00985104	-0.37463	0.168887	-0.783391	0.000550618	-0.829558	0.000130594	-0.704541	0.00336094	-0.822566	0.000166588	-0.825782	0.00014914	-0.674535	0.00580994	0.903608	3.87136e-06	0.554482	0.0319452	0.171333	0.541501	0.73722	0.0017122	0.856816	4.5088e-05
gene-LOC107765512	blue	-0.889422	9.12298e-06	-0.860688	3.81e-05	-0.861285	3.71067e-05	-0.853182	5.25796e-05	0.664437	0.00689333	0.733788	0.00184592	0.888626	9.53912e-06	0.735968	0.00176002	0.898528	5.33793e-06	0.799647	0.000345896	0.736776	0.00172902	-0.941647	1.62784e-07	-0.593652	0.01964	0.0285087	0.919666	-0.82873	0.000134486	-0.930084	5.12487e-07
gene-LOC107787789	blue	0.667347	0.00656604	0.300741	0.276073	0.309341	0.26189	0.255	0.359025	-0.690337	0.00438878	-0.541811	0.0369566	-0.533462	0.0405655	-0.188525	0.50102	-0.484759	0.067042	-0.480218	0.0700256	-0.838917	9.26533e-05	0.706418	0.0032409	-0.0707381	0.802191	0.401962	0.137484	0.282866	0.306993	0.479312	0.0706325
gene-LOC107805306	blue	0.493262	0.0617044	0.227792	0.414205	0.240333	0.388246	0.212222	0.447649	-0.58218	0.022783	-0.384263	0.157326	-0.430696	0.109008	-0.0250406	0.929415	-0.364791	0.181259	-0.385434	0.155957	-0.65319	0.00828071	0.732813	0.00188543	-0.22147	0.427625	0.216145	0.4391	0.149284	0.595415	0.404118	0.135189
gene-LOC107796324	blue	-0.449694	0.0926064	-0.163914	0.559399	-0.167789	0.550019	-0.0843985	0.764902	0.579563	0.0235508	0.382856	0.158981	0.315084	0.25267	0.045986	0.870726	0.278913	0.314092	0.262033	0.345458	0.685193	0.0048171	-0.401178	0.138325	0.203554	0.466833	-0.421902	0.117244	-0.0847117	0.764052	-0.23224	0.404897
gene-LOC107807916	blue	0.88557	1.12882e-05	0.576834	0.0243722	0.57487	0.0249765	0.570953	0.026216	-0.480242	0.0700098	-0.876769	1.78744e-05	-0.903911	3.79578e-06	-0.654203	0.00814746	-0.850343	5.91237e-05	-0.90779	2.93183e-06	-0.886522	1.07168e-05	0.956143	2.63493e-08	0.457665	0.0862729	0.358328	0.1897	0.719281	0.00250723	0.866443	2.93845e-05
gene-LOC107790682	blue	-0.821107	0.000175038	-0.588271	0.0210699	-0.584406	0.022145	-0.625549	0.0126261	0.330587	0.228787	0.865345	3.09057e-05	0.86871	2.64401e-05	0.743251	0.0014961	0.859448	4.02328e-05	0.907462	2.99783e-06	0.691643	0.00428498	-0.821943	0.000170153	-0.648121	0.00897347	-0.0802625	0.776145	-0.810834	0.000245071	-0.866156	2.9776e-05
gene-LOC107808445	blue	0.805003	0.000294083	0.505879	0.0543621	0.512555	0.0507466	0.493998	0.0612568	-0.67187	0.00608181	-0.715021	0.00273366	-0.76449	0.00090269	-0.417997	0.121035	-0.704909	0.00333717	-0.72345	0.00230035	-0.865215	3.1089e-05	0.932522	4.09342e-07	0.174267	0.534492	0.243816	0.381195	0.529394	0.0424157	0.73407	0.00183464
gene-LOC107832331	blue	0.884474	1.1977e-05	0.639215	0.0102996	0.644134	0.00954953	0.631587	0.0115527	-0.728963	0.00204804	-0.766494	0.000858419	-0.841664	8.34327e-05	-0.535326	0.0397377	-0.804405	0.000299528	-0.78079	0.00059101	-0.883873	1.23686e-05	0.96749	3.86848e-09	0.316041	0.251154	0.170619	0.543212	0.652217	0.00841037	0.822315	0.000168018
gene-LOC107826357	blue	0.685017	0.00483233	0.308459	0.263324	0.315823	0.251498	0.299534	0.278101	-0.469282	0.0776018	-0.673834	0.00588052	-0.679289	0.00534885	-0.32638	0.235124	-0.586891	0.0214492	-0.681096	0.00518141	-0.803253	0.000310258	0.86116	3.73128e-05	0.0827574	0.769358	0.404638	0.134639	0.398886	0.140803	0.618862	0.0139036
gene-LOC107788423	blue	0.837486	9.77776e-05	0.745208	0.00143088	0.73773	0.00169299	0.754793	0.00114385	-0.339262	0.216063	-0.812027	0.000235924	-0.909275	2.64802e-06	-0.800351	0.000338697	-0.907194	3.05269e-06	-0.912488	2.11143e-06	-0.663191	0.00703731	0.909522	2.60301e-06	0.711001	0.00296215	0.0479382	0.865283	0.861626	3.65486e-05	0.932181	4.2261e-07
gene-LOC107807989	blue	0.0967552	0.731577	-0.0844505	0.764761	-0.0627923	0.82407	-0.117526	0.676576	-0.444051	0.0972835	0.0672039	0.811907	0.0296324	0.91651	0.325743	0.236092	0.055253	0.844941	0.0993404	0.724659	-0.345549	0.207127	0.313756	0.254785	-0.534361	0.0401644	0.277047	0.317475	-0.26098	0.347471	-0.029693	0.916339
gene-LOC107791601	blue	0.911726	2.22956e-06	0.837007	9.95455e-05	0.835526	0.000105177	0.816382	0.000204865	-0.635591	0.010881	-0.796468	0.00038003	-0.908982	2.70205e-06	-0.7777	0.000642106	-0.913293	1.9923e-06	-0.840701	8.65765e-05	-0.777516	0.000645266	0.933409	3.76411e-07	0.60709	0.0163931	0.0190855	0.946175	0.844717	7.40884e-05	0.938666	2.2342e-07
gene-LOC107807166	blue	-0.489615	0.0639545	-0.272354	0.326077	-0.268315	0.333586	-0.317795	0.248388	0.229317	0.411001	0.549888	0.033699	0.558333	0.0305286	0.318748	0.246893	0.472463	0.0753404	0.597653	0.018626	0.419329	0.119733	-0.64397	0.00957372	-0.201807	0.470749	0.084207	0.765422	-0.428649	0.110888	-0.558022	0.0306409
gene-LOC107762664	blue	-0.792491	0.000426541	-0.649457	0.00878664	-0.636035	0.0108083	-0.643368	0.00966343	0.202501	0.469192	0.810938	0.000244269	0.886319	1.08367e-05	0.785209	0.000523729	0.851878	5.55082e-05	0.918407	1.35897e-06	0.649391	0.00879573	-0.837546	9.75611e-05	-0.696669	0.00390356	-0.186002	0.506872	-0.822167	0.000168866	-0.8894	9.13417e-06
gene-LOC107803153	blue	-0.747963	0.00134303	-0.532193	0.0411358	-0.521749	0.0460616	-0.559121	0.0302444	0.44433	0.0970485	0.812938	0.000229128	0.782597	0.000562699	0.602858	0.0173674	0.747575	0.00135514	0.821343	0.000173651	0.644218	0.009537	-0.770475	0.000775696	-0.477236	0.0720362	0.0380179	0.892994	-0.691474	0.00429827	-0.769123	0.000803033
gene-LOC107759835	blue	0.793222	0.000417663	0.855538	4.76161e-05	0.858603	4.17408e-05	0.881028	1.43739e-05	-0.649854	0.00873171	-0.669408	0.00634177	-0.800549	0.000336684	-0.726662	0.0021505	-0.848463	6.38171e-05	-0.710367	0.00299955	-0.590672	0.0204223	0.843415	7.79618e-05	0.63055	0.0117317	-0.199726	0.475432	0.810568	0.000247151	0.864199	3.25609e-05
gene-LOC107773918	blue	0.880983	1.44077e-05	0.681097	0.00518134	0.683837	0.00493536	0.676915	0.00557531	-0.633407	0.0112434	-0.798055	0.000362659	-0.871451	2.32109e-05	-0.62753	0.0122658	-0.848177	6.45569e-05	-0.828429	0.000135928	-0.835151	0.000106642	0.992205	3.8187e-13	0.423812	0.11542	0.149724	0.594317	0.716971	0.00262809	0.877151	1.75337e-05
gene-LOC107789535	blue	-0.742967	0.00150574	-0.451153	0.0914234	-0.449088	0.0931005	-0.468333	0.0782856	0.347213	0.204802	0.796471	0.000379989	0.731553	0.00193747	0.585754	0.0217653	0.737869	0.0016878	0.806014	0.000285058	0.699651	0.00369041	-0.754237	0.00115909	-0.475346	0.0733317	-0.184105	0.511291	-0.655934	0.00792367	-0.735272	0.0017871
gene-LOC107760385	blue	0.740385	0.00159586	0.489703	0.0638991	0.482792	0.0683229	0.493488	0.0615666	-0.294953	0.285874	-0.821519	0.00017262	-0.811259	0.000241779	-0.674375	0.00582597	-0.744417	0.00145697	-0.821588	0.000172218	-0.678319	0.00544056	0.856007	4.66746e-05	0.468638	0.0780653	0.248082	0.372652	0.667275	0.00657399	0.796574	0.000378846
gene-LOC107762634	blue	-0.872726	2.18254e-05	-0.68458	0.0048703	-0.68541	0.00479843	-0.695123	0.00401787	0.513324	0.050342	0.776542	0.000662152	0.869628	2.532e-05	0.638028	0.0104873	0.856041	4.66065e-05	0.839481	9.06936e-05	0.78792	0.00048564	-0.896091	6.19047e-06	-0.526388	0.0438227	-0.131902	0.63936	-0.770539	0.000774417	-0.869231	2.57992e-05
gene-LOC107777719	blue	-0.139025	0.621206	-0.435639	0.10456	-0.424913	0.114378	-0.468107	0.078449	-0.204901	0.463827	0.202945	0.468196	0.25865	0.351947	0.625721	0.0125945	0.333662	0.224225	0.264108	0.34151	-0.219628	0.431577	0.0754311	0.789332	-0.813377	0.000225911	0.41697	0.122046	-0.546168	0.0351715	-0.311713	0.258057
gene-LOC107812361	blue	0.911196	2.31506e-06	0.627968	0.0121872	0.62476	0.012772	0.621795	0.0133316	-0.557523	0.0308225	-0.883945	1.23213e-05	-0.914306	1.8504e-06	-0.668166	0.00647623	-0.873808	2.07025e-05	-0.906402	3.21986e-06	-0.893241	7.32906e-06	0.979712	1.85891e-10	0.46059	0.0840279	0.276026	0.319335	0.742962	0.00150592	0.89122	8.23731e-06
gene-LOC107829043	blue	0.883472	1.26362e-05	0.714058	0.0027871	0.718091	0.00256887	0.714945	0.00273789	-0.715434	0.00271105	-0.758461	0.00104717	-0.857221	4.43102e-05	-0.583081	0.0225229	-0.836734	0.000100564	-0.787403	0.00049272	-0.824055	0.00015831	0.971587	1.62797e-09	0.394934	0.145148	0.0493552	0.861336	0.706837	0.00321456	0.854674	4.9388e-05
gene-LOC107798014	blue	-0.698616	0.00376333	-0.693691	0.00412614	-0.69399	0.00410334	-0.63681	0.0106826	0.342506	0.211422	0.634719	0.0110245	0.729534	0.00202327	0.688908	0.00450458	0.748819	0.00131662	0.710501	0.00299157	0.608678	0.0160388	-0.725928	0.00218406	-0.573189	0.025503	-0.147201	0.600617	-0.688514	0.00453696	-0.75337	0.00118323
gene-LOC107781970	blue	0.788481	0.000478048	0.741657	0.00155092	0.736063	0.00175636	0.722424	0.00234995	-0.453221	0.0897644	-0.666558	0.00665359	-0.81421	0.000219905	-0.692867	0.00418946	-0.81857	0.000190573	-0.769313	0.000799143	-0.668615	0.00642727	0.878945	1.60063e-05	0.561801	0.0292936	0.118687	0.673543	0.753292	0.00118541	0.866985	2.86567e-05
gene-LOC107775901	blue	0.793068	0.000419524	0.747181	0.0013675	0.747975	0.00134266	0.75953	0.00102026	-0.525186	0.0443948	-0.728842	0.00205334	-0.853044	5.28837e-05	-0.695924	0.00395833	-0.833027	0.000115272	-0.82389	0.000159211	-0.620503	0.0135813	0.907371	3.01644e-06	0.570146	0.0264771	-0.173417	0.536519	0.777163	0.000651339	0.870723	2.40348e-05
gene-LOC107813728	blue	-0.303284	0.271832	-0.313197	0.255677	-0.30188	0.274169	-0.306455	0.2666	-0.0424719	0.880537	0.325356	0.236682	0.386415	0.154817	0.324326	0.238256	0.393246	0.147031	0.44519	0.0963268	0.242649	0.383549	-0.54137	0.0371411	-0.275849	0.319658	-0.106042	0.706819	-0.345179	0.207647	-0.445673	0.0959225
gene-LOC107766971	blue	0.88872	9.48934e-06	0.728966	0.00204791	0.725072	0.00222369	0.724813	0.00223578	-0.450606	0.091866	-0.85186	5.55498e-05	-0.936177	2.8758e-07	-0.792864	0.000421991	-0.91285	2.05705e-06	-0.927868	6.24305e-07	-0.767276	0.000841643	0.933263	3.81658e-07	0.642923	0.0097301	0.108444	0.700456	0.847554	6.61945e-05	0.939694	2.00669e-07
gene-LOC107826054	blue	0.713949	0.00279317	0.661677	0.00721546	0.667931	0.00650183	0.675915	0.00567303	-0.399752	0.139864	-0.641592	0.00993158	-0.781139	0.000585459	-0.649919	0.0087228	-0.76856	0.000814641	-0.751947	0.0012237	-0.567027	0.0275049	0.85454	4.96687e-05	0.523136	0.0453834	-0.0970915	0.730676	0.707814	0.00315389	0.813818	0.000222713
gene-LOC107808724	blue	0.311891	0.257772	-0.102826	0.715363	-0.11932	0.671892	-0.119995	0.670133	-0.0110841	0.968727	-0.396476	0.143442	-0.306913	0.265849	-0.0376236	0.894099	-0.220923	0.428796	-0.412106	0.126912	-0.514426	0.0497663	0.421754	0.117387	-0.114596	0.68425	0.626409	0.0124687	0.0912204	0.746453	0.270358	0.329775
gene-LOC107772370	blue	-0.41083	0.128211	0.0613617	0.828022	0.0607227	0.829789	0.0603049	0.830944	0.141485	0.614983	0.485588	0.0665074	0.411693	0.127331	0.0941943	0.738449	0.306263	0.266914	0.50147	0.056851	0.577855	0.0240624	-0.475914	0.0729406	0.0760182	0.787726	-0.381403	0.160702	-0.158722	0.572073	-0.31465	0.253361
gene-LOC107778746	blue	-0.810879	0.000244725	-0.64347	0.00964818	-0.648532	0.00891571	-0.682697	0.00503658	0.521142	0.0463604	0.823234	0.000162835	0.843018	7.91758e-05	0.669751	0.00630497	0.830261	0.000127359	0.842989	7.92636e-05	0.672832	0.00598253	-0.852845	5.33239e-05	-0.558664	0.0304091	0.109766	0.696966	-0.761512	0.000971878	-0.828677	0.000134743
gene-LOC107831183	blue	-0.676973	0.00556975	-0.472787	0.0751124	-0.47627	0.0726961	-0.442919	0.0982413	0.552907	0.0325384	0.605436	0.0167687	0.616287	0.0144214	0.440238	0.100537	0.57849	0.0238711	0.534479	0.0401122	0.712659	0.00286614	-0.64897	0.00885433	-0.237902	0.393208	-0.298476	0.279884	-0.487639	0.0651981	-0.5899	0.0206288
gene-LOC107805112	blue	0.79448	0.000402737	0.465964	0.0800117	0.46901	0.0777976	0.459472	0.0848809	-0.546307	0.0351155	-0.752314	0.00121315	-0.784759	0.00053029	-0.44116	0.0997427	-0.718043	0.00257139	-0.774153	0.000705127	-0.86111	3.73948e-05	0.942853	1.4254e-07	0.210142	0.452218	0.326939	0.234275	0.541091	0.0372581	0.746361	0.00139358
gene-LOC107782559	blue	0.90141	4.45797e-06	0.693919	0.00410872	0.698547	0.00376821	0.691868	0.00426725	-0.695788	0.00396843	-0.788165	0.000482311	-0.882593	1.32402e-05	-0.609778	0.0157965	-0.849649	6.08227e-05	-0.825409	0.000151082	-0.851946	5.53509e-05	0.985373	2.24733e-11	0.409062	0.130024	0.0981761	0.727773	0.720396	0.00245046	0.875396	1.91433e-05
gene-LOC107810567	blue	0.577658	0.0241217	0.314061	0.254298	0.320557	0.244072	0.307935	0.264179	-0.518537	0.0476603	-0.495919	0.0601012	-0.547819	0.0345121	-0.151578	0.589705	-0.485734	0.0664136	-0.53575	0.0395512	-0.696426	0.00392135	0.811719	0.000238255	-0.0550668	0.845458	0.246802	0.375204	0.291462	0.291882	0.528228	0.0429575
gene-LOC107781837	blue	0.788674	0.000475459	0.682713	0.00503507	0.685114	0.0048239	0.709963	0.00302351	-0.543347	0.0363196	-0.70962	0.00304402	-0.8174	0.00019811	-0.587831	0.0211901	-0.806434	0.000281375	-0.803305	0.000309772	-0.644686	0.00946804	0.926597	6.97174e-07	0.473462	0.0746399	-0.1662	0.553858	0.722476	0.00234739	0.84541	7.20921e-05
gene-LOC107759750	blue	0.652102	0.00842583	0.280462	0.311299	0.270257	0.329963	0.274553	0.32203	-0.268806	0.332669	-0.702587	0.00348965	-0.664138	0.00692772	-0.358567	0.189384	-0.603578	0.0171985	-0.743463	0.0014889	-0.749076	0.00130878	0.813539	0.00022473	0.176721	0.528662	0.449294	0.0929325	0.444623	0.0968023	0.635659	0.0108697
gene-LOC107781569	blue	-0.909418	2.62178e-06	-0.838901	9.27089e-05	-0.843755	7.6933e-05	-0.835	0.000107239	0.785643	0.00051748	0.707438	0.00317712	0.860098	3.9103e-05	0.685237	0.00481327	0.872838	2.17066e-05	0.749671	0.00129076	0.771489	0.000755689	-0.90419	3.72714e-06	-0.536661	0.0391528	0.0718968	0.799012	-0.796215	0.000382854	-0.880979	1.44104e-05
gene-LOC107777193	blue	-0.474804	0.0737062	-0.423345	0.115864	-0.430572	0.109121	-0.432687	0.107201	0.443171	0.0980278	0.379697	0.162738	0.452406	0.0904161	0.278503	0.314833	0.45834	0.085751	0.394169	0.145999	0.434106	0.105926	-0.722371	0.00235252	-0.104553	0.710772	0.0205052	0.942177	-0.356316	0.192379	-0.542881	0.036512
gene-LOC107763443	blue	0.668743	0.00641344	0.429135	0.11044	0.412661	0.126351	0.440955	0.0999192	-0.290556	0.293453	-0.728494	0.0020686	-0.711494	0.00293335	-0.503889	0.0554753	-0.671937	0.00607483	-0.766418	0.000860071	-0.633402	0.0112442	0.818388	0.000191733	0.349337	0.201859	0.203596	0.466741	0.578198	0.023959	0.730294	0.00199063
gene-LOC107781499	blue	-0.769837	0.000788505	-0.62826	0.0121349	-0.620652	0.0135524	-0.656838	0.0078087	0.367372	0.177958	0.777099	0.000652453	0.83749	9.77648e-05	0.716071	0.00267643	0.81091	0.000244485	0.836046	0.00010317	0.604574	0.0169672	-0.845092	7.30009e-05	-0.596142	0.019004	0.044634	0.874499	-0.767646	0.000833773	-0.83778	9.67065e-05
gene-LOC107777302	blue	-0.677843	0.00548593	-0.472983	0.0749753	-0.467381	0.0789761	-0.51628	0.0488081	0.354313	0.19507	0.755325	0.00112939	0.751063	0.00124941	0.559267	0.0301922	0.687829	0.00459368	0.779621	0.000609938	0.556192	0.0313101	-0.726598	0.00215344	-0.448232	0.0938029	0.0978194	0.728727	-0.649056	0.00884243	-0.72865	0.00206177
gene-LOC107817682	blue	0.227562	0.414689	-0.135532	0.630086	-0.127598	0.650426	-0.121135	0.667164	-0.173079	0.537326	-0.291393	0.292001	-0.213731	0.444351	0.14259	0.612195	-0.121515	0.666177	-0.261874	0.345761	-0.427661	0.111804	0.511748	0.051174	-0.3265	0.234942	0.372186	0.171907	-0.0679593	0.809828	0.161304	0.565757
gene-LOC107812082	blue	0.722296	0.0023562	0.502314	0.0563683	0.514112	0.0499298	0.484435	0.0672521	-0.541988	0.0368825	-0.623601	0.0129884	-0.720204	0.00246015	-0.481844	0.0689467	-0.661412	0.007247	-0.675204	0.00574324	-0.748231	0.00133471	0.805577	0.000288929	0.279475	0.313078	0.230496	0.408533	0.53869	0.0382761	0.689666	0.00444283
gene-LOC107803442	blue	0.824173	0.000157672	0.511874	0.0511075	0.516032	0.0489358	0.497097	0.0594007	-0.607697	0.016257	-0.763727	0.000920029	-0.803381	0.000309057	-0.473633	0.0745204	-0.738361	0.00166949	-0.776746	0.000658588	-0.878163	1.66584e-05	0.948273	7.55765e-08	0.232322	0.404725	0.292955	0.289303	0.567501	0.0273465	0.764388	0.000904998
gene-LOC107772795	blue	-0.80679	0.000278281	-0.688128	0.00456883	-0.698584	0.00376556	-0.667862	0.00650945	0.867443	2.80543e-05	0.572779	0.0256327	0.680148	0.00526873	0.428769	0.110778	0.701466	0.00356525	0.571826	0.0259358	0.785498	0.000519566	-0.705558	0.00329551	-0.309221	0.262084	-0.00254072	0.99283	-0.589447	0.0207508	-0.654861	0.00806179
gene-LOC107825990	blue	-0.738014	0.00168239	-0.702528	0.00349363	-0.692462	0.00422085	-0.713053	0.0028437	0.387072	0.154056	0.706662	0.00322558	0.808732	0.000261903	0.662945	0.00706602	0.804008	0.00030319	0.788115	0.000482987	0.618215	0.0140323	-0.840173	8.83396e-05	-0.563226	0.0287975	-0.0649898	0.818006	-0.741191	0.00156727	-0.832466	0.000117643
gene-LOC107787654	blue	0.56664	0.0276344	0.359782	0.18778	0.366428	0.179161	0.384744	0.156762	-0.255426	0.358196	-0.618905	0.013895	-0.627679	0.012239	-0.501223	0.056993	-0.58027	0.0233415	-0.643927	0.00958022	-0.534615	0.0400518	0.715565	0.0027039	0.351575	0.198786	0.227269	0.415306	0.506506	0.0540146	0.641546	0.00993856
gene-LOC107830294	blue	-0.49417	0.0611531	-0.427146	0.112283	-0.440164	0.1006	-0.438826	0.10176	0.331758	0.227043	0.486192	0.0661197	0.482825	0.0683015	0.494699	0.0608336	0.528672	0.0427506	0.48433	0.06732	0.380539	0.161731	-0.612768	0.0151529	-0.378022	0.164754	0.0809623	0.77424	-0.474866	0.0736638	-0.546297	0.0351194
gene-LOC107821646	blue	0.832086	0.000119275	0.662423	0.00712723	0.663546	0.00699604	0.674211	0.00584243	-0.524445	0.0447502	-0.771168	0.000761978	-0.857063	4.46129e-05	-0.611377	0.0154497	-0.831738	0.000120784	-0.832939	0.000115641	-0.748302	0.00133251	0.978384	2.79804e-10	0.447688	0.0942505	0.0621287	0.825903	0.717231	0.00261421	0.87	2.48774e-05
gene-LOC107763236	blue	0.431159	0.108586	0.195256	0.485567	0.205568	0.462341	0.194888	0.486407	-0.677477	0.0055211	-0.247919	0.372977	-0.34474	0.208263	-0.0269395	0.924076	-0.259938	0.349469	-0.219492	0.431868	-0.571887	0.0259164	0.435567	0.104624	-0.158295	0.573122	0.226489	0.416953	0.1187	0.673511	0.247128	0.374552
gene-LOC107791656	blue	0.805415	0.000290372	0.484732	0.0670595	0.47759	0.0717953	0.461496	0.0833409	-0.383222	0.158548	-0.864681	3.18559e-05	-0.81755	0.00019713	-0.629322	0.0119467	-0.779824	0.000606626	-0.851445	5.65088e-05	-0.849595	6.09571e-05	0.879475	1.55772e-05	0.411664	0.127361	0.47072	0.0765734	0.63919	0.0103034	0.781677	0.000576976
gene-LOC107832596	blue	0.652369	0.00839002	0.673581	0.00590613	0.677157	0.00555188	0.716965	0.00262836	-0.42471	0.11457	-0.593013	0.0198059	-0.718547	0.00254511	-0.596561	0.0188986	-0.727499	0.00211275	-0.682193	0.00508185	-0.451573	0.091085	0.866882	2.87945e-05	0.499549	0.0579611	-0.235705	0.397723	0.681381	0.00515536	0.798437	0.000358582
gene-LOC107795197	blue	-0.828651	0.000134865	-0.704201	0.00338308	-0.704467	0.00336578	-0.726475	0.002159	0.521366	0.0462502	0.817163	0.000199666	0.84377	7.68882e-05	0.746152	0.00140029	0.866368	2.9486e-05	0.838633	9.3653e-05	0.662776	0.00708583	-0.842431	8.09976e-05	-0.62651	0.0124503	0.130463	0.643053	-0.805533	0.000289322	-0.856734	4.52469e-05
gene-LOC107762198	blue	0.798225	0.000360844	0.653792	0.0082013	0.651434	0.00851585	0.691028	0.00433363	-0.455378	0.0880576	-0.782787	0.000559793	-0.867247	2.83114e-05	-0.730598	0.00197769	-0.825498	0.000150613	-0.821218	0.000174384	-0.658773	0.0075671	0.868244	2.70248e-05	0.595317	0.0192131	0.0820112	0.771387	0.773116	0.000724469	0.861628	3.65454e-05
gene-LOC107830427	blue	-0.751409	0.00123931	-0.645848	0.00929842	-0.635701	0.010863	-0.623208	0.0130626	0.430464	0.10922	0.711168	0.00295235	0.790469	0.00045192	0.686739	0.004685	0.759218	0.00102805	0.766662	0.000854788	0.662151	0.0071593	-0.775869	0.000674042	-0.532551	0.0409743	-0.162053	0.563928	-0.715777	0.00269236	-0.80842	0.000264479
gene-LOC107827624	blue	0.684115	0.00491091	0.429468	0.110134	0.422743	0.116439	0.440951	0.0999229	-0.137615	0.624786	-0.779576	0.000610678	-0.774035	0.000707312	-0.73461	0.00181314	-0.712629	0.00286786	-0.808105	0.0002671	-0.589909	0.0206265	0.705315	0.00331101	0.600988	0.0178118	0.288572	0.296912	0.685139	0.00482181	0.735431	0.00178091
gene-LOC107827311	blue	0.867173	2.84084e-05	0.576832	0.0243726	0.579049	0.0237036	0.567035	0.027502	-0.570238	0.0264473	-0.826365	0.000146143	-0.866193	2.97255e-05	-0.583508	0.0224006	-0.813127	0.000227734	-0.856646	4.54174e-05	-0.877451	1.72701e-05	0.967194	4.1004e-09	0.36808	0.177059	0.263986	0.341742	0.666857	0.00662027	0.833919	0.000111582
gene-LOC107829561	blue	-0.696801	0.00389392	-0.374992	0.168443	-0.371968	0.172178	-0.415674	0.12333	0.218399	0.434222	0.806461	0.00028114	0.775435	0.000681792	0.658836	0.00755935	0.713265	0.00283168	0.82998	0.000128644	0.64366	0.00961988	-0.741972	0.00153998	-0.516024	0.0489399	-0.265551	0.338781	-0.656409	0.00786314	-0.736789	0.00172854
gene-LOC107760335	blue	-0.811443	0.00024037	-0.725832	0.00218847	-0.723824	0.0022825	-0.7458	0.00141164	0.408801	0.130293	0.76545	0.000881257	0.869154	2.58931e-05	0.745042	0.00143635	0.860704	3.80719e-05	0.840598	8.69158e-05	0.661234	0.00726831	-0.901377	4.4673e-06	-0.645868	0.00929551	-0.0958264	0.734068	-0.811639	0.000238865	-0.897548	5.66828e-06
gene-LOC107769023	blue	-0.841606	8.36198e-05	-0.745668	0.00141591	-0.741307	0.0015632	-0.740666	0.00158583	0.526588	0.043728	0.780579	0.000594394	0.881531	1.40008e-05	0.716481	0.00265431	0.865385	3.08493e-05	0.832289	0.000118402	0.748215	0.00133521	-0.924994	7.99155e-07	-0.551518	0.0330688	-0.130771	0.642263	-0.776939	0.000655237	-0.893925	7.0408e-06
gene-LOC107762168	blue	0.740463	0.00159306	0.597215	0.0187349	0.587596	0.0212548	0.630947	0.0116629	-0.320028	0.244894	-0.625102	0.0127086	-0.781629	0.000577728	-0.577128	0.0242826	-0.754333	0.00115644	-0.768506	0.000815754	-0.602409	0.0174734	0.779374	0.000613999	0.543012	0.036458	0.0796425	0.777834	0.723163	0.00231412	0.800185	0.000340375
gene-LOC107795681	blue	-0.808903	0.000260502	-0.724622	0.00224473	-0.716952	0.00262907	-0.752047	0.00122082	0.30579	0.267692	0.818518	0.000190902	0.893153	7.36656e-06	0.817538	0.000197209	0.900101	4.84142e-06	0.910147	2.49217e-06	0.615629	0.014556	-0.894942	6.63037e-06	-0.736391	0.00174375	-0.0144099	0.95935	-0.869941	2.49467e-05	-0.937206	2.59406e-07
[truncated: 3,934 more rows]

## Sheet: S10
Table S10 Transcription factors of core modules in WGCNA analysis
Transcript id	Gene id	Family
[truncated: 212 more rows]

[truncated: 3 more sheets: S11, S12, S13]
